# Supplementary material for: 4-[(E)-2-(2,4-Dichloro­benzyl­idene)hydrazin-1-yl]quinolin-1-ium chloride monohydrate
Source: Acta Crystallogr Sect E Struct Rep Online. 2012 Mar 31;68(Pt 4):o1232–3. doi: 10.1107/S1600536812012962 (PMC3344163; doi:10.1107/S1600536812012962)
Supplement: Supplementary file 2 [file e-68-o1232-Isup2.hkl]

#
# h,k,l, Fc-squared, Fo-squared, sigma(Fo-squared) and status flag
#
data_I
_shelx_title ' 2010src1006a'
_shelx_refln_list_code          4
_shelx_F_calc_maximum      130.84
_exptl_crystal_F_000       380.00
_reflns_d_resolution_high  0.7696
 
loop_
 _symmetry_equiv_pos_as_xyz
 'x, y, z'
 '-x, -y, -z'
 
_cell_length_a     7.6815
_cell_length_b     9.7491
_cell_length_c    10.8418
_cell_angle_alpha  87.831
_cell_angle_beta   87.171
_cell_angle_gamma  87.146
 
_shelx_F_squared_multiplier     1.000
 
loop_
 _refln_index_h
 _refln_index_k
 _refln_index_l
 _refln_F_squared_calc
 _refln_F_squared_meas
 _refln_F_squared_sigma
 _refln_observed_status
   2   0   0      256.14      248.07      6.12 o
   3   0   0     4571.81     4719.94    115.34 o
   4   0   0     3784.57     4321.92     82.10 o
   5   0   0       45.58       60.56      2.97 o
   6   0   0      259.85      252.31      8.84 o
   7   0   0        7.34       17.44      3.70 o
   8   0   0      642.47      566.87     32.11 o
   9   0   0        0.41       -2.64      6.81 o
  -9   1   0      179.49      195.37     15.38 o
  -8   1   0       19.22       21.77      3.15 o
  -7   1   0      571.24      574.97     25.22 o
  -6   1   0      258.48      251.01      9.72 o
  -5   1   0      102.52      115.53      4.67 o
  -4   1   0      388.17      406.39      9.53 o
  -3   1   0      437.05      459.29     10.38 o
  -2   1   0      114.12       94.77      3.02 o
  -1   1   0        6.80        2.68      2.67 o
   2   1   0     5615.99     5356.80    121.76 o
   3   1   0     3210.88     3114.51     57.11 o
   4   1   0       35.66       25.82      2.19 o
   5   1   0      223.09      217.42      7.28 o
   6   1   0      159.34      158.83      6.21 o
   7   1   0       99.50       82.92      6.71 o
   8   1   0      349.54      383.18     21.82 o
   9   1   0       33.12       24.71     11.30 o
  -9   2   0        2.21        4.32      4.93 o
  -8   2   0       27.88       32.76      4.03 o
  -7   2   0      112.03      122.34      7.28 o
  -6   2   0       91.84       90.87      6.19 o
  -5   2   0       11.76        8.61      1.81 o
  -4   2   0     2967.68     2884.68     67.72 o
  -3   2   0     1545.37     1446.64     33.14 o
  -2   2   0     1121.61     1128.20     31.24 o
  -1   2   0      461.03      398.27     12.49 o
   0   2   0     1255.91     1142.53     37.76 o
   1   2   0       22.72       14.49      3.41 o
   2   2   0       36.97       39.30      3.21 o
   3   2   0      600.97      577.82     12.74 o
   4   2   0      280.26      295.66      9.53 o
   5   2   0      236.54      236.93      8.57 o
   6   2   0      288.17      313.40     13.98 o
   7   2   0       81.15       87.49      8.29 o
   8   2   0        7.18        9.45      3.93 o
   9   2   0       64.99       45.76     10.68 o
  -9   3   0        2.86       11.58      5.61 o
  -8   3   0       91.00       85.21      9.72 o
  -7   3   0      203.79      194.41      9.89 o
  -6   3   0       55.09       52.99      3.20 o
  -5   3   0       30.65       38.30      2.52 o
  -4   3   0      197.59      193.20      7.57 o
  -3   3   0      273.79      274.60      7.78 o
  -2   3   0     1001.36      948.80     22.74 o
  -1   3   0     7640.05     7138.64    202.70 o
   0   3   0     2147.31     2167.00     71.17 o
   1   3   0      134.00      127.09      5.29 o
   2   3   0      410.56      394.36     11.58 o
   3   3   0       29.39       27.03      3.24 o
   4   3   0      613.19      622.73     15.73 o
   5   3   0       38.25       42.99      2.68 o
   6   3   0      422.85      420.11     15.56 o
   7   3   0      460.26      479.83     18.85 o
   8   3   0        7.24       16.31      5.59 o
   9   3   0        0.26       -2.82      7.01 o
  -9   4   0      203.75      262.62     19.84 o
  -8   4   0      486.63      469.20     38.20 o
  -7   4   0      189.03      183.58     12.57 o
  -6   4   0     1188.68     1264.59     41.70 o
  -5   4   0     1511.91     1564.00     49.22 o
  -4   4   0     1127.50     1142.44     27.66 o
  -3   4   0      454.49      441.43     11.52 o
  -2   4   0     1872.88     2026.40     53.08 o
  -1   4   0     2772.04     2913.29     76.16 o
   0   4   0      157.26      163.40      7.40 o
   1   4   0      219.00      211.72      7.78 o
   2   4   0     3628.49     3687.43     86.85 o
   3   4   0        1.05       -1.66      3.15 o
   4   4   0        1.67        5.99      2.21 o
   5   4   0      667.62      682.42     17.56 o
   6   4   0     1497.31     1562.50     53.53 o
   7   4   0       66.21       72.35     10.90 o
   8   4   0        1.05        1.22      2.74 o
   9   4   0      661.21      704.61     88.14 o
  -8   5   0        0.06       -4.48      5.52 o
  -7   5   0      434.87      436.85     28.15 o
  -6   5   0        0.00       -3.08      2.45 o
  -5   5   0      726.55      732.79     27.84 o
  -4   5   0     1991.81     2000.84     47.93 o
  -3   5   0       80.17       85.05      3.80 o
  -2   5   0       73.79       72.98      3.03 o
  -1   5   0      329.20      333.60      9.29 o
   0   5   0     1388.28     1317.07     31.55 o
   1   5   0      277.63      264.23      8.18 o
   2   5   0      897.40      936.56     23.51 o
   3   5   0      458.56      437.64     11.89 o
   4   5   0      359.92      367.74     12.97 o
   5   5   0      214.65      211.60      9.60 o
   6   5   0      115.70      103.02      7.40 o
   7   5   0       55.72       47.70      4.76 o
   8   5   0      106.82      101.64      8.79 o
   9   5   0        0.74       10.38      6.98 o
  -8   6   0      263.59      226.82     24.14 o
  -7   6   0      112.88       83.75     17.81 o
  -6   6   0       51.74       61.39      4.36 o
  -5   6   0        8.65        6.95      2.15 o
  -4   6   0      116.11      123.13      7.10 o
  -3   6   0       38.58       44.57      4.15 o
  -2   6   0     1160.40     1111.13     24.57 o
  -1   6   0     1194.10     1152.05     32.45 o
   0   6   0        7.80       10.40      1.08 o
   1   6   0      201.31      171.89      8.31 o
   2   6   0       42.65       41.74      4.88 o
   3   6   0      790.67      740.18     26.70 o
   4   6   0      259.75      267.82     11.58 o
   5   6   0      221.83      216.33     10.13 o
   6   6   0      718.21      694.18     37.43 o
   7   6   0        5.22        6.98      3.68 o
   8   6   0       96.24       89.97     27.26 o
  -8   7   0      223.46      214.57     23.23 o
  -7   7   0      130.77      140.88     17.17 o
  -6   7   0       68.29       60.29      5.78 o
  -5   7   0       96.82      101.10      5.97 o
  -4   7   0      966.76      983.36     38.52 o
  -3   7   0       88.79      100.16      5.41 o
  -2   7   0       60.99       80.28      5.53 o
  -1   7   0      122.24      149.00      6.74 o
   0   7   0       21.75       19.81      3.05 o
   1   7   0      381.12      374.88      9.98 o
   2   7   0       88.48       86.42      5.50 o
   3   7   0        0.60       -2.32      3.03 o
   4   7   0        0.62        4.95      2.38 o
   5   7   0      137.14      134.86     10.93 o
   6   7   0      471.07      469.19     30.53 o
   7   7   0       11.35        7.09      6.04 o
   8   7   0      222.14      231.99     42.59 o
  -7   8   0       10.32        6.18      5.25 o
  -6   8   0       55.26       74.35     15.89 o
  -5   8   0      401.41      400.02     20.68 o
  -4   8   0       18.41       26.15      2.74 o
  -3   8   0       29.86       26.50      2.36 o
  -2   8   0      155.94      147.98     13.40 o
  -1   8   0      655.61      669.63     28.09 o
   0   8   0      215.56      233.20     14.43 o
   1   8   0      186.45      185.89      9.27 o
   2   8   0      311.84      320.52     15.01 o
   3   8   0       18.17       22.12      4.81 o
   4   8   0      134.72      120.80      8.63 o
   5   8   0        0.92       -1.43      2.89 o
   6   8   0      266.86      272.54     26.49 o
   7   8   0      125.81      136.98     19.84 o
   8   8   0        6.87       -2.75     14.52 o
  -6   9   0       12.32       31.65      8.16 o
  -5   9   0        8.37       19.75      5.82 o
  -4   9   0      127.86      125.33     11.07 o
  -3   9   0       78.75       80.09      7.59 o
  -2   9   0      245.79      241.30     14.67 o
  -1   9   0       52.34       47.00      4.32 o
   0   9   0      970.48      933.26     43.72 o
   1   9   0      224.32      212.51     11.51 o
   2   9   0      730.05      744.81     31.48 o
   3   9   0       14.23       19.93      5.35 o
   4   9   0        7.74        0.37      8.37 o
   5   9   0      496.91      489.59     39.47 o
   6   9   0        1.64       21.55     10.07 o
   7   9   0      296.63      335.25     24.62 o
  -5  10   0      409.49      434.54    301.75 o
  -4  10   0      197.75      214.78     18.97 o
  -3  10   0       16.89        7.39      4.73 o
  -2  10   0      160.99      165.94     10.55 o
  -1  10   0        9.79        5.94      5.69 o
   0  10   0       16.94       22.40      3.96 o
   1  10   0        1.99       -2.47     10.69 o
   2  10   0       75.27       81.97      6.19 o
   3  10   0       90.28       86.90      8.63 o
   4  10   0       85.98       84.60      8.52 o
   5  10   0       74.25       78.37     13.60 o
   6  10   0        2.26       -1.89      7.06 o
  -4  11   0       13.67       16.11     13.54 o
  -3  11   0        0.96       -2.39      5.32 o
  -2  11   0      327.90      342.83     31.30 o
  -1  11   0      248.82      266.61     21.39 o
   0  11   0        0.05        0.13      4.24 o
   1  11   0      296.41      318.99     30.65 o
   2  11   0        0.28        8.79      8.91 o
   3  11   0      140.35      205.12     19.95 o
   4  11   0       40.38       26.44     11.96 o
   5  11   0      237.46      215.58     26.39 o
  -2  12   0       52.26       45.23      7.71 o
  -1  12   0        9.58       12.70      5.87 o
   0  12   0       58.66       67.34     10.36 o
   1  12   0       62.72       55.46      8.83 o
   2  12   0       49.54       29.20     26.49 o
   3  12   0        0.01        1.87      8.39 o
  -3 -12   1       12.34       50.34     22.04 o
  -2 -12   1        6.04        2.47      7.21 o
  -1 -12   1        0.20       -7.36      7.23 o
   0 -12   1       24.96       30.62      8.42 o
   1 -12   1       59.65       71.28     11.85 o
   2 -12   1       99.33       94.11      9.96 o
  -5 -11   1        6.20       -0.83     18.66 o
  -4 -11   1      449.60      450.84     45.89 o
  -3 -11   1      239.20      254.94     24.58 o
  -2 -11   1        0.74       10.93      7.04 o
  -1 -11   1       97.20      126.09     21.15 o
   0 -11   1       37.53       20.03     15.96 o
   1 -11   1      180.39      202.76     20.07 o
   2 -11   1       18.31       28.12      7.41 o
   3 -11   1      117.08      109.16     11.76 o
   4 -11   1      101.43      107.71     15.20 o
  -6 -10   1        2.74        4.64      7.91 o
  -5 -10   1        4.21       -0.51      6.54 o
  -4 -10   1       54.32       36.05      6.34 o
  -3 -10   1       24.61       31.10      7.07 o
  -2 -10   1      236.62      208.38     17.40 o
  -1 -10   1      258.53      257.50     17.44 o
   0 -10   1      219.85      244.87     16.98 o
   1 -10   1       21.70       14.63      4.58 o
   2 -10   1       11.67       13.72      4.19 o
   3 -10   1       54.94       61.28      7.79 o
   4 -10   1      217.30      230.82     20.17 o
   5 -10   1       41.33       34.16      9.69 o
  -7  -9   1      270.63      298.64     28.41 o
  -6  -9   1       12.55       12.28      7.65 o
  -5  -9   1       34.87       34.25      6.88 o
  -4  -9   1        0.15        4.58      4.48 o
  -3  -9   1      174.87      151.54     22.85 o
  -2  -9   1      281.01      296.35     17.38 o
  -1  -9   1        6.43        2.92      3.95 o
   0  -9   1      132.36      123.16     12.58 o
   1  -9   1      105.15      113.71      8.06 o
   2  -9   1      122.01      147.47     10.95 o
   3  -9   1      363.08      396.86     25.06 o
   4  -9   1       52.55       54.97      8.17 o
   5  -9   1        7.35        3.43      5.08 o
   6  -9   1        1.32       19.46      8.84 o
  -7  -8   1       31.66       47.01      9.59 o
  -6  -8   1        0.54        0.54      3.83 o
  -5  -8   1       29.04       43.63      5.45 o
  -4  -8   1     1643.18     1619.10     73.05 o
  -3  -8   1       16.50       17.98      3.13 o
  -2  -8   1        3.07        7.93      3.19 o
  -1  -8   1     1118.70     1129.68     36.85 o
   0  -8   1     5240.43     5461.02    165.12 o
   1  -8   1       53.65       58.69      5.35 o
   2  -8   1      103.89      108.42      5.65 o
   3  -8   1     1661.13     1573.78     67.23 o
   4  -8   1       42.79       31.13      3.69 o
   5  -8   1       51.74       40.00      5.16 o
   6  -8   1      306.09      311.35     35.91 o
   7  -8   1       14.50       17.81      5.86 o
  -8  -7   1        0.01       -7.42      5.21 o
  -7  -7   1      131.99      133.29     23.66 o
  -6  -7   1      118.32      120.01      9.14 o
  -5  -7   1        3.38       -0.99      4.32 o
  -4  -7   1       58.83       52.97      4.82 o
  -3  -7   1       29.19       26.11      3.69 o
  -2  -7   1      562.56      558.47     19.14 o
  -1  -7   1      955.74      954.95     28.99 o
   0  -7   1       76.78       87.10      4.09 o
   1  -7   1        9.90        4.47      3.23 o
   2  -7   1      381.64      381.59     12.84 o
   3  -7   1      868.99      831.89     29.73 o
   4  -7   1        3.08        6.86      2.63 o
   5  -7   1      397.56      400.90     18.97 o
   6  -7   1      360.68      363.58     20.43 o
   7  -7   1      128.41      110.82     12.09 o
   8  -7   1      126.53      115.96     13.48 o
  -8  -6   1      309.84      325.38     29.50 o
  -7  -6   1       10.39        8.49      3.92 o
  -6  -6   1       18.01       19.58      5.32 o
  -5  -6   1        0.59        2.58      2.13 o
  -4  -6   1     1223.83     1257.46     47.03 o
  -3  -6   1      408.42      430.24     12.87 o
  -2  -6   1       59.17       73.92      3.45 o
  -1  -6   1      695.86      701.91     16.87 o
   0  -6   1       29.90       26.59      3.02 o
   1  -6   1      100.96       96.77      4.51 o
   2  -6   1      436.10      458.82     13.63 o
   3  -6   1      272.32      272.97      8.81 o
   4  -6   1       81.05       94.31      4.90 o
   5  -6   1        2.03        4.81      2.13 o
   6  -6   1      129.11      113.29      7.34 o
   7  -6   1        0.03       -1.12      3.54 o
   8  -6   1       40.74       43.50      8.38 o
  -9  -5   1        3.92        3.36      7.20 o
  -8  -5   1       21.44        7.77      4.45 o
  -7  -5   1       17.55       13.05      5.35 o
  -6  -5   1       24.27       23.35      3.47 o
  -5  -5   1      547.06      541.76     22.23 o
  -4  -5   1       72.24       56.96     15.80 o
  -3  -5   1      105.08      104.61      5.26 o
  -2  -5   1       70.43       80.43      5.45 o
  -1  -5   1     3253.26     3184.09     82.94 o
   0  -5   1     1043.34     1004.68     30.28 o
   1  -5   1      256.57      269.10      8.40 o
   2  -5   1     1062.68      955.77     19.04 o
   3  -5   1      181.60      168.95      8.03 o
   4  -5   1        1.64       -0.06      2.15 o
   5  -5   1       41.82       45.04      3.34 o
   6  -5   1      142.77      143.13      7.71 o
   7  -5   1      144.13      138.23     11.20 o
   8  -5   1        0.04        1.13      5.82 o
  -9  -4   1      107.08      131.23     15.85 o
  -8  -4   1      357.67      359.10     22.47 o
  -7  -4   1       20.64       16.64      4.33 o
  -6  -4   1     2200.16     2309.97     67.38 o
  -5  -4   1     1076.19     1107.82     26.42 o
  -4  -4   1        0.85        6.00      3.26 o
  -3  -4   1      538.81      637.19     16.01 o
  -2  -4   1      847.96      983.03     19.72 o
  -1  -4   1     2284.27     2281.45     66.07 o
   0  -4   1      521.65      511.73     14.04 o
   1  -4   1        5.54       14.77      2.07 o
   2  -4   1     3211.97     3382.03     85.80 o
   3  -4   1      118.33      117.36      4.37 o
   4  -4   1       27.42       32.11      2.90 o
   5  -4   1     3156.44     3200.41     85.44 o
   6  -4   1      185.11      186.02      7.47 o
   7  -4   1       68.34       61.49      5.35 o
   8  -4   1       13.66       24.61     12.81 o
   9  -4   1      639.48      769.99     55.51 o
  -9  -3   1      175.99      183.72     21.91 o
  -8  -3   1       96.28       86.21      8.29 o
  -7  -3   1      195.16      211.84     10.69 o
  -6  -3   1       88.68       88.56      4.41 o
  -5  -3   1     1924.13     2004.67     51.80 o
  -4  -3   1     3664.84     3709.83     70.92 o
  -3  -3   1       36.38       40.11      3.64 o
  -2  -3   1     2608.97     2643.17     68.11 o
  -1  -3   1       22.07       23.78      2.73 o
   0  -3   1       66.92       57.03      2.87 o
   1  -3   1      315.41      318.88     10.24 o
   2  -3   1      342.89      305.80      7.89 o
   3  -3   1      693.63      716.81     16.66 o
   4  -3   1      571.35      563.16     11.14 o
   5  -3   1       75.50       78.03      5.71 o
   6  -3   1      182.24      195.86      7.93 o
   7  -3   1        0.28       -2.11      2.12 o
   8  -3   1        7.41       11.73      5.50 o
   9  -3   1        5.17        4.80      4.84 o
  -9  -2   1        6.15       -2.69      8.38 o
  -8  -2   1       93.06       83.33      5.90 o
  -7  -2   1        0.27       -1.25      2.35 o
  -6  -2   1        4.95        4.50      2.25 o
  -5  -2   1      242.13      227.25     11.09 o
  -4  -2   1       33.80       34.62      2.16 o
  -3  -2   1      292.40      279.70      6.22 o
  -2  -2   1     3485.27     3304.98     88.90 o
  -1  -2   1     3814.97     3690.04     97.44 o
   0  -2   1        5.32       14.39      3.05 o
   1  -2   1     3541.62     3486.60     94.08 o
   2  -2   1      661.45      685.90     21.07 o
   3  -2   1      101.73      107.00      3.99 o
   4  -2   1      134.05      152.01      5.56 o
   5  -2   1      495.19      501.71     15.04 o
   6  -2   1     1004.70     1037.14     34.42 o
   7  -2   1       40.16       37.75      3.59 o
   8  -2   1       55.57       50.89      5.19 o
   9  -2   1        0.39       -7.36      5.79 o
  -9  -1   1       85.24       69.07     16.38 o
  -8  -1   1      486.29      537.47     30.06 o
  -7  -1   1      456.94      435.16     18.51 o
  -6  -1   1      299.91      294.67     12.82 o
  -5  -1   1       15.52       19.55      2.46 o
  -4  -1   1     1141.25     1283.39     25.36 o
  -3  -1   1      216.53      253.79      5.96 o
  -2  -1   1     3707.50     3497.88     88.21 o
  -1  -1   1      628.70      655.79     18.43 o
   1  -1   1     4775.07     4502.06    138.75 o
   2  -1   1     1704.76     1623.42     50.96 o
   3  -1   1      116.02      124.38      4.87 o
   4  -1   1     1081.37     1164.06     24.73 o
   5  -1   1       11.82       11.46      1.83 o
   6  -1   1      198.57      204.32      7.73 o
   7  -1   1       52.82       58.65      6.42 o
   8  -1   1      261.93      312.37     15.32 o
   9  -1   1      454.72      490.05     39.82 o
  -9   0   1       55.67       59.97     27.66 o
  -8   0   1       67.89       68.30      5.25 o
  -7   0   1       24.10       30.67      3.64 o
  -6   0   1      679.77      688.79     19.91 o
  -5   0   1     1457.47     1406.87     34.88 o
  -4   0   1      301.91      320.00      6.49 o
  -3   0   1      587.78      560.07     10.94 o
  -2   0   1      286.94      253.58      6.64 o
  -1   0   1       37.24       37.98      6.53 o
   1   0   1      437.22      420.44     14.16 o
   2   0   1     2696.77     2649.74     63.04 o
   3   0   1     1324.36     1281.51     33.68 o
   4   0   1       68.60       80.71      3.72 o
   5   0   1       62.93       76.54      3.74 o
   6   0   1      185.31      166.97      6.84 o
   7   0   1       10.26       12.75      2.70 o
   8   0   1       73.16       76.00      5.33 o
   9   0   1        9.08        1.85      5.92 o
  -9   1   1       52.23       47.20      8.30 o
  -8   1   1      320.17      316.07     15.22 o
  -7   1   1      110.07      123.74      5.48 o
  -6   1   1       27.48       31.98      2.67 o
  -5   1   1      374.29      331.87      8.62 o
  -4   1   1      843.45      861.65     18.21 o
  -3   1   1      625.23      560.05     12.69 o
  -2   1   1     2165.21     2111.79     58.80 o
  -1   1   1     1752.12     1536.65     58.27 o
   1   1   1      530.80      465.56     16.41 o
   2   1   1     1406.45     1284.67     35.48 o
   3   1   1        0.05        1.75      1.62 o
   4   1   1      205.58      180.90      6.18 o
   5   1   1     1432.24     1383.21     30.44 o
   6   1   1      255.94      248.33      9.51 o
   7   1   1      326.98      285.90     13.50 o
   8   1   1       14.90       12.37      3.17 o
   9   1   1      123.62      146.05     26.94 o
  -9   2   1      313.08      333.74     48.03 o
  -8   2   1      250.36      273.32     17.38 o
  -7   2   1        8.58       12.62      2.19 o
  -6   2   1       40.03       34.33      2.99 o
  -5   2   1      456.34      480.71     12.62 o
  -4   2   1      501.02      494.74     12.08 o
  -3   2   1      702.46      689.22     15.73 o
  -2   2   1     3259.06     3118.15     79.46 o
  -1   2   1      524.36      552.98     15.42 o
   0   2   1        6.45        7.97      1.13 o
   1   2   1       37.64       45.25      3.19 o
   2   2   1      278.96      276.79      6.96 o
   3   2   1       35.17       37.02      2.13 o
   4   2   1        2.11        2.80      1.69 o
   5   2   1       67.50       75.70      4.27 o
   6   2   1       31.08       26.73      3.01 o
   7   2   1      263.04      246.75     11.74 o
   8   2   1      326.36      338.57     23.45 o
   9   2   1       43.78       64.07     16.42 o
  -9   3   1      125.66      149.44     24.47 o
  -8   3   1        0.95        8.10      6.70 o
  -7   3   1        1.80        4.83      2.32 o
  -6   3   1      429.38      471.33     15.94 o
  -5   3   1     1651.90     1661.32     44.04 o
  -4   3   1      203.17      199.45      6.25 o
  -3   3   1      643.29      652.74     15.69 o
  -2   3   1      341.04      320.16      8.05 o
  -1   3   1     2606.61     2407.11     57.79 o
   0   3   1      282.05      277.02      9.11 o
   1   3   1     2802.40     2538.64     73.47 o
   2   3   1      612.91      599.12     13.26 o
   3   3   1      142.02      134.15      5.11 o
   4   3   1        9.83       15.67      2.21 o
   5   3   1      281.02      278.45     10.84 o
   6   3   1      342.13      324.96     11.61 o
   7   3   1        2.55        5.14      2.69 o
   8   3   1        0.37        2.62      3.89 o
   9   3   1       27.30       18.81      8.56 o
  -9   4   1      263.22      246.01     25.67 o
  -8   4   1      273.05      245.19     22.71 o
  -7   4   1        9.43        8.68      1.82 o
  -6   4   1      671.23      657.67     26.13 o
  -5   4   1        1.76        1.47      2.54 o
  -4   4   1      269.10      262.17      7.82 o
  -3   4   1      140.94      153.03      7.65 o
  -2   4   1      354.62      354.72      9.59 o
  -1   4   1      284.50      312.94     10.00 o
   0   4   1      149.36      147.49      5.81 o
   1   4   1      356.79      315.14     10.37 o
   2   4   1      139.98      128.25      6.01 o
   3   4   1        2.32        6.60      2.27 o
   4   4   1     1093.64     1106.27     27.74 o
   5   4   1      316.57      330.65     13.75 o
   6   4   1        2.32        3.74      2.44 o
   7   4   1      215.84      221.94     12.93 o
   8   4   1      277.30      245.06     17.88 o
   9   4   1      303.69      332.60     34.46 o
  -8   5   1        8.45        8.71      4.61 o
  -7   5   1       22.84       18.17      3.04 o
  -6   5   1     1564.03     1585.44     75.18 o
  -5   5   1       16.53       19.30      2.51 o
  -4   5   1        2.21        5.48      3.66 o
  -3   5   1     1431.09     1447.07     33.42 o
  -2   5   1        7.95       18.68      2.13 o
  -1   5   1      120.85      152.75      5.29 o
   0   5   1      219.31      217.22      8.68 o
   1   5   1       19.05       15.53      3.70 o
   2   5   1     3824.58     3897.76     91.68 o
   3   5   1        6.79        3.40      2.20 o
   4   5   1        0.38        2.29      1.90 o
   5   5   1      389.90      398.81     14.66 o
   6   5   1      480.86      511.47     19.63 o
   7   5   1      483.40      479.19     29.00 o
   8   5   1       93.08       99.57     10.52 o
   9   5   1       12.81       34.94      9.60 o
  -8   6   1        0.01       11.84      7.97 o
  -7   6   1        4.30        9.04      5.51 o
  -6   6   1      230.78      241.47     11.54 o
  -5   6   1      319.23      304.53     12.82 o
  -4   6   1        2.08        0.63      1.68 o
  -3   6   1        0.12       -0.05      1.31 o
  -2   6   1      287.40      263.82      6.74 o
  -1   6   1       38.76       53.38      3.33 o
   0   6   1      646.01      684.38     26.02 o
   1   6   1      302.36      298.23      9.00 o
   2   6   1      549.02      600.95     23.37 o
   3   6   1        0.03        4.82      3.94 o
   4   6   1      985.50     1021.76     31.37 o
   5   6   1      938.16      965.87     37.07 o
   6   6   1      136.02      137.08     10.98 o
   7   6   1        1.99       -3.38      4.67 o
   8   6   1        0.40        1.91      7.44 o
  -7   7   1      174.76      145.06     20.08 o
  -6   7   1      180.99      191.89     25.82 o
  -5   7   1        1.14        1.63      2.14 o
  -4   7   1       29.67       28.05      3.45 o
  -3   7   1       78.84       84.40      3.64 o
  -2   7   1      303.75      326.67     11.74 o
  -1   7   1      206.04      206.73      7.97 o
   0   7   1       85.93       85.39     14.75 o
   1   7   1       26.54       24.50      3.92 o
   2   7   1        8.06        6.25      2.88 o
   3   7   1      175.22      176.45     10.44 o
   4   7   1      107.90      101.67      5.82 o
   5   7   1        1.13        2.03      1.86 o
   6   7   1        6.40        5.13      3.20 o
   7   7   1      216.50      223.73     26.28 o
   8   7   1      261.91      271.36     38.92 o
  -7   8   1       41.93       16.64      6.13 o
  -6   8   1      218.11      234.12     53.42 o
  -5   8   1       16.42       17.29      5.80 o
  -4   8   1      141.83      133.10      8.29 o
  -3   8   1      277.58      281.32     16.29 o
  -2   8   1       54.13       47.24      4.13 o
  -1   8   1      301.29      298.12     13.20 o
   0   8   1       55.76       54.59      4.65 o
   1   8   1     1549.28     1617.67     62.44 o
   2   8   1      516.60      511.30     18.24 o
   3   8   1       42.90       30.48      4.33 o
   4   8   1       99.62      100.07      9.65 o
   5   8   1        7.14        6.84      2.16 o
   6   8   1        0.39       12.93      9.61 o
   7   8   1        1.87      -11.56      8.60 o
   8   8   1       15.92       16.30      7.64 o
  -6   9   1       90.09       95.30     21.15 o
  -5   9   1       13.82       15.78      6.94 o
  -4   9   1      110.53      116.08     10.42 o
  -3   9   1        8.10        0.88      4.52 o
  -2   9   1       19.21       15.78      3.62 o
  -1   9   1       19.11       18.00      4.46 o
   0   9   1       46.33       54.45      5.93 o
   1   9   1       38.56       37.75      3.89 o
   2   9   1        0.36        3.47      2.49 o
   3   9   1      165.79      138.94     10.10 o
   4   9   1      452.78      479.25     27.68 o
   5   9   1      209.43      234.36     23.44 o
   6   9   1       60.55       33.91     15.34 o
   7   9   1      138.16      108.29     15.94 o
  -5  10   1       81.39       65.01     10.89 o
  -4  10   1        0.28        2.60     13.10 o
  -3  10   1      732.99      738.66     52.66 o
  -2  10   1      251.88      261.81     19.23 o
  -1  10   1       43.47       36.05      6.54 o
   0  10   1       37.04       33.39      5.73 o
   1  10   1      494.79      447.35     24.61 o
   2  10   1       30.09       31.13      5.03 o
   3  10   1      153.13      157.22      8.43 o
   4  10   1       42.43       39.25     23.47 o
   5  10   1       13.80       11.81      6.12 o
   6  10   1      115.27      143.64     14.92 o
  -4  11   1        4.17        3.81      4.94 o
  -3  11   1       32.31       50.03     10.87 o
  -2  11   1       79.02       81.92      9.42 o
  -1  11   1       48.41       41.28      7.14 o
   0  11   1      606.17      586.71     40.84 o
   1  11   1      265.09      302.02     21.88 o
   2  11   1       12.42        3.91      6.99 o
   3  11   1       73.62       92.18     15.86 o
   4  11   1       30.14       59.07     12.02 o
   5  11   1       95.00      122.24     16.75 o
  -2  12   1       32.44       34.07     12.63 o
  -1  12   1      108.08      103.93     13.71 o
   0  12   1       39.41       33.19      6.26 o
   1  12   1        2.72       10.86     20.67 o
   2  12   1       68.43       43.86     10.98 o
   3  12   1      406.40      412.67     46.74 o
  -2 -12   2        8.49       20.08      9.48 o
  -1 -12   2       57.41       32.46     10.80 o
   0 -12   2        2.43       17.57     13.34 o
   1 -12   2      106.85      108.79     14.93 o
   2 -12   2       38.93       35.15      8.82 o
  -4 -11   2      318.94      356.53     55.54 o
  -3 -11   2       16.02       19.55      4.48 o
  -2 -11   2      527.46      609.67     66.50 o
  -1 -11   2      252.16      282.93     22.24 o
   0 -11   2        1.70        1.82      9.72 o
   1 -11   2      157.78      175.61     39.61 o
   2 -11   2        2.45       -6.11      4.07 o
   3 -11   2        4.95        4.99      5.41 o
   4 -11   2       33.19       46.24     11.74 o
  -6 -10   2       83.18      113.51     12.26 o
  -5 -10   2       82.33       78.96      9.86 o
  -4 -10   2        3.28       11.07      7.61 o
  -3 -10   2       29.56       40.22     14.24 o
  -2 -10   2      115.18      112.64     12.22 o
  -1 -10   2      218.17      218.02     15.69 o
   0 -10   2        7.87        7.09      4.17 o
   1 -10   2      815.49      847.17     59.00 o
   2 -10   2      391.24      402.92     38.34 o
   3 -10   2        0.01       -0.33      5.82 o
   4 -10   2       43.64       37.63      6.71 o
   5 -10   2       18.23       14.93      7.17 o
  -7  -9   2       70.91       65.37     14.01 o
  -6  -9   2      154.88      159.17     16.74 o
  -5  -9   2      302.67      326.90     24.73 o
  -4  -9   2        9.89       13.23      8.33 o
  -3  -9   2        4.58        2.20      4.03 o
  -2  -9   2      507.11      496.79     21.14 o
  -1  -9   2      171.13      183.36      8.67 o
   0  -9   2      177.93      160.29      8.28 o
   1  -9   2        3.93       -0.23      3.47 o
   2  -9   2      130.17      101.99      6.72 o
   3  -9   2       22.20       27.95      4.40 o
   4  -9   2      679.25      673.05     36.31 o
   5  -9   2      124.77      128.56     11.56 o
   6  -9   2        3.25       -0.96      6.41 o
  -7  -8   2       24.49       45.70     12.02 o
  -6  -8   2      167.13      159.78     12.10 o
  -5  -8   2      386.70      382.69     27.16 o
  -4  -8   2        0.95        7.03      4.18 o
  -3  -8   2      366.31      358.12     15.68 o
  -2  -8   2      422.51      396.47     16.08 o
  -1  -8   2       56.82       44.64      4.82 o
   0  -8   2       69.57       77.66      5.65 o
   1  -8   2        0.31        2.34      1.71 o
   2  -8   2      247.42      260.80     11.99 o
   3  -8   2       42.79       41.42      3.85 o
   4  -8   2        4.12        8.24      3.00 o
   5  -8   2      109.59       86.35      7.66 o
   6  -8   2        2.74        5.69      8.65 o
   7  -8   2        9.12        6.06      6.09 o
  -8  -7   2       33.34       19.52     12.96 o
  -7  -7   2        0.52        5.07      5.82 o
  -6  -7   2       21.12       16.80      3.43 o
  -5  -7   2      127.74      121.34      7.96 o
  -4  -7   2       11.50       17.34      3.22 o
  -3  -7   2      192.25      190.19      8.43 o
  -2  -7   2      451.54      437.01     16.36 o
  -1  -7   2        4.54        4.72      2.75 o
   0  -7   2     1681.13     1648.82     49.75 o
   1  -7   2      540.91      555.80     19.26 o
   2  -7   2       21.35       21.74      2.92 o
   3  -7   2      141.85      127.20      7.27 o
   4  -7   2      176.68      163.83      9.43 o
   5  -7   2      341.60      335.94     17.77 o
   6  -7   2       72.84       70.65      9.64 o
   7  -7   2       73.82       69.51     10.68 o
  -8  -6   2      112.61      117.76     15.51 o
  -7  -6   2      111.95      106.42      8.93 o
  -6  -6   2      414.75      450.06     24.38 o
  -5  -6   2        7.94        8.24      3.30 o
  -4  -6   2       67.42       59.72      5.58 o
  -3  -6   2      110.78      128.24      6.66 o
  -2  -6   2      919.99      887.14     23.79 o
  -1  -6   2      429.89      434.38     13.17 o
   0  -6   2        2.99        5.16      1.79 o
   1  -6   2       68.51       60.41      5.43 o
   2  -6   2       51.09       59.73     10.98 o
   3  -6   2      108.82      102.50      7.87 o
   4  -6   2      168.63      175.14      8.80 o
   5  -6   2        6.28        1.61      3.08 o
   6  -6   2       23.26       17.13      3.45 o
   7  -6   2       66.59       60.41      7.68 o
   8  -6   2      311.33      311.29     28.00 o
  -9  -5   2      153.68      170.68     24.03 o
  -8  -5   2       66.41       54.58      6.42 o
  -7  -5   2        7.18        6.74      3.47 o
  -6  -5   2       20.44       17.85      5.68 o
  -5  -5   2      833.57      885.87     29.95 o
  -4  -5   2      149.32      128.80      4.94 o
  -3  -5   2     1602.74     1606.04     38.38 o
  -2  -5   2      329.25      359.46     10.66 o
  -1  -5   2      449.50      488.08     13.15 o
   0  -5   2      134.88      130.86      4.81 o
   1  -5   2     1479.36     1461.20     34.83 o
   2  -5   2      214.27      182.70      7.53 o
   3  -5   2      185.54      186.02      7.77 o
   4  -5   2       17.39       17.39      2.93 o
   5  -5   2       31.26       23.86      3.75 o
   6  -5   2        4.97        4.89      2.72 o
   7  -5   2      158.47      145.33      8.83 o
   8  -5   2       11.17        5.31      4.82 o
  -9  -4   2       61.22       80.35     13.34 o
  -8  -4   2       31.58       25.36      5.07 o
  -7  -4   2       26.79       27.37      3.27 o
  -6  -4   2     1420.75     1443.37     49.60 o
  -5  -4   2      116.00      121.30      5.09 o
  -4  -4   2      637.44      623.74     13.32 o
  -3  -4   2      111.19       99.09      4.37 o
  -2  -4   2      521.04      591.37     14.22 o
  -1  -4   2     2909.77     2959.46     79.05 o
   0  -4   2      326.45      281.70      8.20 o
   1  -4   2        0.94        2.10      1.74 o
   2  -4   2      205.88      255.39      9.94 o
   3  -4   2      201.65      263.09      9.75 o
   4  -4   2      945.61      957.30     29.42 o
   5  -4   2      228.41      230.43      7.95 o
   6  -4   2      420.95      417.42     15.08 o
   7  -4   2      910.96      880.84     45.83 o
   8  -4   2        5.03       -4.48      5.53 o
   9  -4   2       14.81       20.63      5.90 o
  -9  -3   2      127.16      104.15     17.55 o
  -8  -3   2       60.06       49.68      5.87 o
  -7  -3   2      474.95      476.96     23.57 o
  -6  -3   2      126.04      134.29      6.95 o
  -5  -3   2      134.40      140.26      5.14 o
  -4  -3   2       85.40       74.74      4.02 o
  -3  -3   2     2581.95     2634.78     58.26 o
  -2  -3   2      925.92      849.18     22.93 o
  -1  -3   2        4.75        6.14      2.83 o
   0  -3   2      630.73      606.58     15.93 o
   1  -3   2      354.68      367.24     11.10 o
   2  -3   2      918.25      949.20     22.09 o
   3  -3   2       11.29       18.93      3.23 o
   4  -3   2       91.17       95.21      5.66 o
   5  -3   2      241.48      247.38      9.39 o
   6  -3   2       25.02       29.88      3.86 o
   7  -3   2      461.68      458.49     19.06 o
   8  -3   2      252.79      258.99     21.77 o
   9  -3   2        1.36        1.27      5.21 o
  -9  -2   2      212.25      213.07     55.59 o
  -8  -2   2      125.37      120.95     12.88 o
  -7  -2   2       27.01       22.14      4.24 o
  -6  -2   2       56.44       58.18      4.93 o
  -5  -2   2        3.19        3.62      2.19 o
  -4  -2   2      213.96      225.14      5.99 o
  -3  -2   2       87.31       73.79      3.87 o
  -2  -2   2       66.92       59.58      3.16 o
  -1  -2   2       94.03       99.14      4.02 o
   0  -2   2     2893.41     2668.82     76.20 o
   1  -2   2     2832.30     2626.81     71.08 o
   2  -2   2     1143.91     1146.24     34.28 o
   3  -2   2      833.06      820.00     21.17 o
   4  -2   2      276.70      277.70      8.38 o
   5  -2   2     1497.81     1504.31     35.80 o
   6  -2   2      302.26      307.42     10.53 o
   7  -2   2      381.98      420.81     17.32 o
   8  -2   2       75.52       68.99      8.04 o
   9  -2   2        5.08       16.12     11.10 o
  -9  -1   2      105.66       96.52     14.94 o
  -8  -1   2       12.65       15.35      4.14 o
  -7  -1   2      373.33      382.07     19.78 o
  -6  -1   2     1063.43     1060.84     33.95 o
  -5  -1   2       82.29       83.60      3.53 o
  -4  -1   2       56.06       66.16      2.83 o
  -3  -1   2        0.01        1.81      1.56 o
  -2  -1   2      150.76      171.12      5.27 o
  -1  -1   2       29.49       29.15      2.53 o
   0  -1   2      160.53      162.76      4.65 o
   1  -1   2       13.63       18.10      2.49 o
   2  -1   2       34.40       36.96      2.87 o
   3  -1   2     1035.83     1009.67     29.74 o
   4  -1   2     1172.22     1159.93     27.65 o
   5  -1   2       11.63        9.95      2.35 o
   6  -1   2      154.00      145.73      5.77 o
   7  -1   2       36.83       39.37      4.91 o
   8  -1   2      133.06      148.57     11.45 o
   9  -1   2        3.65        1.47      3.97 o
  -9   0   2        0.68       -1.91     10.91 o
  -8   0   2       32.62       26.38      4.74 o
  -7   0   2       85.59       70.40      4.38 o
  -6   0   2      527.01      495.82     17.96 o
  -5   0   2        2.94        1.56      1.35 o
  -4   0   2     1614.18     1568.60     40.69 o
  -3   0   2     1145.34     1042.22     21.10 o
  -2   0   2      476.53      485.61     12.42 o
  -1   0   2     1759.44     1570.60     41.16 o
   0   0   2      270.07      266.53      9.42 o
   1   0   2       24.28       28.23      2.76 o
   2   0   2     3474.36     3397.45     98.33 o
   3   0   2      216.32      225.35      6.08 o
   4   0   2      201.42      186.66      7.61 o
   5   0   2      315.00      324.38      8.66 o
   6   0   2      198.83      179.41      7.29 o
   7   0   2      151.26      156.09      6.78 o
   8   0   2       53.43       52.99      5.64 o
   9   0   2       91.35       93.34      9.94 o
  -9   1   2       24.33       15.16      4.64 o
  -8   1   2       22.30        4.56      2.43 o
  -7   1   2      131.98      122.98      9.06 o
  -6   1   2      108.31      101.33      6.05 o
  -5   1   2       12.20       13.95      1.76 o
  -4   1   2       64.91       63.39      2.27 o
  -3   1   2       82.75       86.38      2.36 o
  -2   1   2      340.39      311.25     13.79 o
  -1   1   2     1412.04     1390.47     37.64 o
   0   1   2      528.63      555.50     15.92 o
   1   1   2        0.04        1.54      1.11 o
   2   1   2        1.60        0.25      2.15 o
   3   1   2      142.51      131.81      4.08 o
   4   1   2     1371.22     1368.20     26.86 o
   5   1   2      284.08      263.11      8.36 o
   6   1   2      304.38      297.20     10.21 o
   7   1   2      673.58      651.18     25.85 o
   8   1   2      105.22      115.57      7.60 o
   9   1   2       50.49       38.76      8.66 o
  -9   2   2       13.87        6.84      4.44 o
  -8   2   2      291.66      245.51     21.79 o
  -7   2   2      708.10      784.70     32.47 o
  -6   2   2       64.06       67.52      3.83 o
  -5   2   2      209.02      221.71      6.64 o
  -4   2   2      168.84      206.14      5.48 o
  -3   2   2     1933.64     1931.96     40.89 o
  -2   2   2     1944.33     1862.19     43.29 o
  -1   2   2      115.43      105.64      3.07 o
   0   2   2     6407.35     6130.38    129.74 o
   1   2   2     1109.73     1117.35     24.94 o
   2   2   2      148.81      149.80      5.35 o
   3   2   2     1176.28     1107.54     25.90 o
   4   2   2     1316.78     1375.01     23.75 o
   5   2   2      122.11      136.97      4.81 o
   6   2   2       10.37        5.43      2.46 o
   7   2   2      532.43      547.42     26.58 o
   8   2   2       18.54        8.24      3.31 o
   9   2   2      132.61      140.77     20.37 o
  -9   3   2        3.57       21.02     14.62 o
  -8   3   2        1.17        3.70      1.21 o
  -7   3   2       82.94       87.03      6.27 o
  -6   3   2       21.86       22.57      3.47 o
  -5   3   2      524.54      520.15     16.10 o
  -4   3   2      764.77      786.72     19.82 o
  -3   3   2        0.69        0.10      1.13 o
  -2   3   2      253.29      263.67      7.35 o
  -1   3   2       79.93       75.77      3.33 o
   0   3   2     3686.83     3574.87     81.19 o
   1   3   2     1943.73     1850.83     54.43 o
   2   3   2      100.35      110.74      4.68 o
   3   3   2     1356.11     1359.99     28.65 o
   4   3   2      189.08      190.37      6.77 o
   5   3   2        2.92        2.30      3.33 o
   6   3   2      106.51      110.48      5.34 o
   7   3   2      178.05      192.28      9.37 o
   8   3   2      135.87      109.03     10.10 o
   9   3   2       22.25       16.36      5.85 o
  -9   4   2        3.09        5.62      7.17 o
  -8   4   2        1.40        0.89      2.35 o
  -7   4   2       62.91       76.13      5.33 o
  -6   4   2       84.25       75.30      4.44 o
  -5   4   2      406.71      391.08     24.69 o
  -4   4   2        8.12        8.32      1.74 o
  -3   4   2      176.55      175.58      5.64 o
  -2   4   2       67.66       70.62      3.57 o
  -1   4   2       38.96       32.37      2.94 o
   0   4   2      418.67      408.57     10.12 o
   1   4   2        0.62        1.13      1.64 o
   2   4   2       12.75       15.33      2.28 o
   3   4   2     1999.56     1954.27     49.07 o
   4   4   2     1294.76     1268.77     30.42 o
   5   4   2      465.80      496.04     13.54 o
   6   4   2     1273.24     1333.94     45.97 o
   7   4   2       12.53       19.14      4.73 o
   8   4   2      145.12      142.09     10.82 o
   9   4   2        2.86        9.73      8.40 o
  -8   5   2      650.39      742.48     85.65 o
  -7   5   2       52.05       39.06      4.17 o
  -6   5   2       26.15       29.54      2.40 o
  -5   5   2      733.46      740.42     39.24 o
  -4   5   2     2429.08     2501.97     95.83 o
  -3   5   2      858.20      848.65     22.63 o
  -2   5   2      267.18      284.58      8.81 o
  -1   5   2     1644.51     1709.80     53.68 o
   0   5   2       23.30       33.07      2.50 o
   1   5   2        9.08       10.06      1.42 o
   2   5   2      789.79      815.15     17.81 o
   3   5   2      106.34      134.79      7.68 o
   4   5   2      725.99      751.86     21.81 o
   5   5   2       26.09       35.18      5.63 o
   6   5   2     1209.03     1261.12     44.76 o
   7   5   2      555.78      566.61     32.36 o
   8   5   2        6.90        1.44      4.54 o
   9   5   2      218.22      180.32     23.69 o
  -8   6   2        4.62       13.01      9.02 o
  -7   6   2        7.02        5.84      3.68 o
  -6   6   2       19.26       22.52      4.78 o
  -5   6   2        0.97        3.77      2.23 o
  -4   6   2       67.00       72.01      4.39 o
  -3   6   2        4.14        6.36      1.90 o
  -2   6   2       41.46       44.85      2.18 o
  -1   6   2      776.29      692.70     21.47 o
   0   6   2     1608.55     1575.97     41.94 o
   1   6   2       49.51       49.11      3.39 o
   2   6   2     1352.13     1320.75     53.94 o
   3   6   2      104.65      111.01      5.90 o
   4   6   2      132.33      127.03      7.43 o
   5   6   2       17.00       11.99      5.85 o
   6   6   2      543.96      589.05     29.14 o
   7   6   2      192.44      221.34     14.00 o
   8   6   2       12.33       16.56      6.88 o
  -7   7   2      252.89      239.80     25.96 o
  -6   7   2       84.40       65.04      8.39 o
  -5   7   2       55.70       60.47      5.29 o
  -4   7   2        1.46        1.84      1.42 o
  -3   7   2       37.83       37.09      2.90 o
  -2   7   2        3.85       10.11      3.62 o
  -1   7   2      207.05      219.75      8.84 o
   0   7   2      295.90      313.52     11.66 o
   1   7   2      137.44      136.07      4.71 o
   2   7   2      628.85      647.50     22.06 o
   3   7   2       99.88       94.64      5.67 o
   4   7   2        5.33        7.85      3.49 o
   5   7   2      342.21      346.85     20.13 o
   6   7   2       31.88       21.08      7.05 o
   7   7   2        1.13        9.89      8.21 o
   8   7   2       59.50       56.41     12.62 o
  -7   8   2      128.88       97.26     15.06 o
  -6   8   2        8.94       10.96     11.98 o
  -5   8   2      151.53      145.93     13.76 o
  -4   8   2      802.83      846.83     39.06 o
  -3   8   2      367.54      373.31     20.38 o
  -2   8   2      188.09      203.18      9.89 o
  -1   8   2      251.15      266.88     11.38 o
   0   8   2       52.70       47.29      6.44 o
   1   8   2      513.47      529.95     23.08 o
   2   8   2      336.23      328.99     11.50 o
   3   8   2      789.54      793.16     31.36 o
   4   8   2      276.75      295.64     16.79 o
   5   8   2        5.72        1.64      3.77 o
   6   8   2        6.45       22.35      6.56 o
   7   8   2        0.91       -5.21      7.31 o
   8   8   2       18.29       21.80     14.04 o
  -6   9   2      212.96      183.27     30.99 o
  -5   9   2       92.60       87.56     15.77 o
  -4   9   2      102.47      102.56      9.62 o
  -3   9   2      111.20       84.45     10.49 o
  -2   9   2     1073.91     1091.12     51.47 o
  -1   9   2      510.77      546.72     32.62 o
   0   9   2      426.27      438.13     26.67 o
   1   9   2     2850.65     3021.38    133.25 o
   2   9   2      403.35      449.49     19.01 o
   3   9   2       29.12       33.29      3.73 o
   4   9   2      240.29      265.90     21.64 o
   5   9   2      754.46      784.05     55.80 o
   6   9   2      155.77      164.88     31.29 o
   7   9   2       58.21       69.23     25.84 o
  -5  10   2        0.17        2.37      6.33 o
  -4  10   2       85.06       79.41     11.49 o
  -3  10   2       77.91       79.20      9.41 o
  -2  10   2       71.30       80.55      6.93 o
  -1  10   2      173.74      194.45     13.81 o
   0  10   2      229.29      243.65     15.74 o
   1  10   2      136.88      120.60      9.37 o
   2  10   2       78.87       66.49      7.79 o
   3  10   2        6.38        1.09      4.06 o
   4  10   2       10.79       10.21      4.87 o
   5  10   2        0.09        4.46      6.07 o
   6  10   2       20.43       21.24     11.16 o
  -4  11   2      233.15      276.10     26.42 o
  -3  11   2        0.81       -1.68      7.93 o
  -2  11   2        5.99        9.86      5.12 o
  -1  11   2        0.45        4.13      3.50 o
   0  11   2       90.65       86.04      9.04 o
   1  11   2        8.53        9.39      4.30 o
   2  11   2      198.22      269.59     25.58 o
   3  11   2      374.97      317.93     33.10 o
   4  11   2        3.61        0.15      8.05 o
   5  11   2       34.09       41.03     11.46 o
  -2  12   2      158.27      144.01     21.85 o
  -1  12   2       41.13       31.92     10.12 o
   0  12   2        2.71       -1.88     16.29 o
   1  12   2       20.35       20.54      9.76 o
   2  12   2       60.17       31.99     11.07 o
   3  12   2       50.33       35.06     10.94 o
  -2 -12   3       99.11      104.27     18.68 o
  -1 -12   3      491.52      525.20     61.94 o
   0 -12   3      160.47      166.43     35.88 o
   1 -12   3       14.62       28.79     13.65 o
  -4 -11   3        3.18       -4.49      6.19 o
  -3 -11   3       73.45       51.06      8.43 o
  -2 -11   3      118.00      109.13     13.53 o
  -1 -11   3        4.21       46.20     19.66 o
   0 -11   3      103.11      122.59     23.41 o
   1 -11   3       90.19       59.61     11.73 o
   2 -11   3        0.75       -1.75     13.33 o
   3 -11   3       53.39       42.09      8.18 o
  -5 -10   3      124.37      108.29     18.08 o
  -4 -10   3      437.23      436.73     39.46 o
  -3 -10   3       23.69       19.29      6.77 o
  -2 -10   3       52.47       59.49     16.76 o
  -1 -10   3       16.65       22.04      4.27 o
   0 -10   3      346.40      315.76     20.35 o
   1 -10   3      202.53      236.03     21.14 o
   2 -10   3       33.55       24.33      6.98 o
   3 -10   3      421.61      451.74     32.65 o
   4 -10   3       28.31       33.22      5.70 o
   5 -10   3       82.47      104.71     16.26 o
  -6  -9   3      211.34      237.59     21.13 o
  -5  -9   3       53.12       43.41      8.17 o
  -4  -9   3       53.84       46.81     19.05 o
  -3  -9   3       88.28       72.14      6.54 o
  -2  -9   3       40.84       46.43      4.50 o
  -1  -9   3       66.64       60.23      5.52 o
   0  -9   3       97.01       99.59     12.37 o
   1  -9   3       13.05       15.19      2.81 o
   2  -9   3       14.67        8.30      4.26 o
   3  -9   3      111.63      107.45      8.31 o
   4  -9   3      191.16      207.97     15.34 o
   5  -9   3        0.84       11.71      5.53 o
   6  -9   3      253.96      215.07     25.74 o
  -7  -8   3      498.91      504.41     63.06 o
  -6  -8   3      179.48      184.84     12.18 o
  -5  -8   3       50.86       50.36      5.83 o
  -4  -8   3      759.26      688.96     46.61 o
  -3  -8   3      144.28      180.65     14.09 o
  -2  -8   3       79.69       72.92      4.78 o
  -1  -8   3      901.61      951.22     42.49 o
   0  -8   3      263.74      251.03     14.39 o
   1  -8   3      675.34      675.76     26.73 o
   2  -8   3      105.46      101.52      7.46 o
   3  -8   3      309.77      311.77     17.14 o
   4  -8   3        6.52        0.93      2.86 o
   5  -8   3      152.76      124.63      8.44 o
   6  -8   3       35.96       43.46      7.41 o
   7  -8   3       12.53       -7.63      8.71 o
  -8  -7   3        0.44       -2.57     10.24 o
  -7  -7   3        0.12       10.19      5.53 o
  -6  -7   3       22.71       15.93      3.95 o
  -5  -7   3      215.53      177.98     13.71 o
  -4  -7   3       83.11       82.28      6.42 o
  -3  -7   3       14.75       17.12      6.29 o
  -2  -7   3        9.99       12.43      2.56 o
  -1  -7   3      222.56      216.19     10.78 o
   0  -7   3      595.67      566.96     17.05 o
   1  -7   3       24.62       26.76      2.99 o
   2  -7   3      308.08      317.16     13.50 o
   3  -7   3      263.16      234.32     16.09 o
   4  -7   3       60.56       57.85      4.70 o
   5  -7   3       54.19       46.35      4.65 o
   6  -7   3      260.38      276.16     16.01 o
   7  -7   3      270.35      282.81     47.17 o
  -8  -6   3      172.52      209.49     29.40 o
  -7  -6   3      733.90      728.51     47.24 o
  -6  -6   3      198.14      184.34     11.77 o
  -5  -6   3      220.11      209.18     10.68 o
  -4  -6   3      378.72      372.26     16.45 o
  -3  -6   3        0.03       11.71      3.95 o
  -2  -6   3      110.43      121.97      7.50 o
  -1  -6   3        1.42        2.48      3.55 o
   0  -6   3      964.26      945.26     26.32 o
   1  -6   3       73.59       77.48      5.60 o
   2  -6   3       69.26       70.03      4.54 o
   3  -6   3      200.03      217.82     10.38 o
   4  -6   3      178.25      158.58      8.94 o
   5  -6   3      234.40      225.68     11.29 o
   6  -6   3      137.06      131.67      9.83 o
   7  -6   3       81.09       88.50     10.56 o
   8  -6   3       18.12        3.24      5.87 o
  -8  -5   3       41.45       29.33      8.14 o
  -7  -5   3       58.75       46.20      4.94 o
  -6  -5   3        8.24        4.99      4.22 o
  -5  -5   3      710.18      730.81     24.49 o
  -4  -5   3     1048.40     1127.19     35.52 o
  -3  -5   3        6.40       12.35     65.54 o
  -2  -5   3      625.96      597.14     16.64 o
  -1  -5   3      252.77      226.18      8.80 o
   0  -5   3      357.67      338.80     10.14 o
   1  -5   3      692.29      648.75     15.16 o
   2  -5   3      245.67      243.02     10.26 o
   3  -5   3     1393.84     1356.59     37.79 o
   4  -5   3      407.85      423.14     15.45 o
   5  -5   3       24.16       31.94      4.39 o
   6  -5   3       51.27       52.66      5.40 o
   7  -5   3       28.42       29.14      6.14 o
   8  -5   3       15.60        9.09      5.98 o
  -9  -4   3        4.99        7.22      7.04 o
  -8  -4   3        2.90        8.45      6.17 o
  -7  -4   3       22.45       23.06      3.94 o
  -6  -4   3        3.53        8.86      2.59 o
  -5  -4   3      157.56      162.93      5.46 o
  -4  -4   3       76.29       91.69      6.09 o
  -3  -4   3      324.53      327.94     10.13 o
  -2  -4   3      212.21      214.85      9.95 o
  -1  -4   3     1365.96     1365.81     34.93 o
   0  -4   3      124.18      107.79      4.84 o
   1  -4   3      303.10      307.39      9.82 o
   2  -4   3      199.06      213.38      6.78 o
   3  -4   3      104.79      118.55      6.54 o
   4  -4   3      699.76      704.23     23.90 o
   5  -4   3      607.74      621.45     20.68 o
   6  -4   3      984.76     1010.87     39.49 o
   7  -4   3      277.11      241.64     15.30 o
   8  -4   3      101.12      106.41      9.30 o
   9  -4   3        0.04        2.54      6.09 o
  -9  -3   3        5.13        3.38      4.91 o
  -8  -3   3      993.77     1138.91    105.16 o
  -7  -3   3      241.91      254.16     11.99 o
  -6  -3   3       45.55       45.12      3.18 o
  -5  -3   3     2119.33     2185.75     43.01 o
  -4  -3   3      455.25      449.77     11.67 o
  -3  -3   3      306.62      310.57      8.93 o
  -2  -3   3      766.52      833.44     18.60 o
  -1  -3   3     3062.70     2999.14     66.74 o
   0  -3   3      564.88      518.29     14.30 o
   1  -3   3       12.29        7.42      2.15 o
   2  -3   3     2849.71     3047.04     81.30 o
   3  -3   3       40.55       66.93      4.55 o
   4  -3   3       37.25       46.17      3.74 o
   5  -3   3      693.51      688.27     20.40 o
   6  -3   3     1154.08     1193.38     40.71 o
   7  -3   3      335.74      333.11     18.17 o
   8  -3   3       43.55       53.87      9.60 o
   9  -3   3      614.10      730.54     77.41 o
  -9  -2   3        0.02       11.01      6.69 o
  -8  -2   3        3.87        5.56      3.80 o
  -7  -2   3        1.10        0.92      3.17 o
  -6  -2   3      468.40      474.21     17.40 o
  -5  -2   3      564.08      588.30     15.11 o
  -4  -2   3      132.78      128.95      3.87 o
  -3  -2   3      175.20      189.09      5.99 o
  -2  -2   3       23.62       12.14      3.00 o
  -1  -2   3      424.54      404.70     10.93 o
   0  -2   3     2148.92     2071.81     48.82 o
   1  -2   3       62.24       61.27      5.56 o
   2  -2   3     4363.31     4317.98     96.17 o
   3  -2   3     2163.21     2079.10     45.30 o
   4  -2   3       12.87        8.17      2.87 o
   5  -2   3      129.81      139.39      6.22 o
   6  -2   3      270.19      276.27     10.98 o
   7  -2   3       91.55      101.14      5.28 o
   8  -2   3        9.93        8.91      3.12 o
   9  -2   3      118.53      159.22     16.47 o
  -9  -1   3       84.58       69.30     12.77 o
  -8  -1   3       78.83       76.95      7.55 o
  -7  -1   3      274.64      269.37     13.92 o
  -6  -1   3       25.95       27.43      3.69 o
  -5  -1   3      309.22      297.73      8.22 o
  -4  -1   3      400.01      403.25      9.99 o
  -3  -1   3      106.88      105.26      4.05 o
  -2  -1   3      256.06      249.69      5.72 o
  -1  -1   3      316.17      326.83      8.14 o
   0  -1   3     1264.49     1202.17     30.14 o
   1  -1   3        6.27        3.08      2.17 o
   2  -1   3     1393.38     1308.01     30.28 o
   3  -1   3        1.45        2.15      2.60 o
   4  -1   3      125.96      128.15      7.25 o
   5  -1   3     1896.90     1870.60     47.63 o
   6  -1   3      178.90      163.44      7.06 o
   7  -1   3       21.48       19.35      3.88 o
   8  -1   3       51.08       54.42      7.10 o
   9  -1   3       26.78       38.32      6.76 o
  -9   0   3      473.16      465.21     41.18 o
  -8   0   3      363.81      364.40     21.24 o
  -7   0   3       51.19       36.75      5.28 o
  -6   0   3      126.35      130.28      6.56 o
  -5   0   3       64.85       60.75      2.93 o
  -4   0   3      889.77      835.91     25.09 o
  -3   0   3      914.94      955.60     21.22 o
  -2   0   3      969.00      939.36     23.04 o
  -1   0   3     4830.89     4756.30    118.51 o
   0   0   3     1481.89     1497.44     40.19 o
   1   0   3      346.24      336.22     10.66 o
   2   0   3      253.04      281.93      8.89 o
   3   0   3     1431.98     1361.91     32.53 o
   4   0   3      123.99      120.41      4.50 o
   5   0   3      108.27      110.14      5.03 o
   6   0   3       21.97       25.17      2.95 o
   7   0   3       29.32       25.40      4.10 o
   8   0   3      293.45      279.00     16.42 o
   9   0   3      148.95      154.13     15.91 o
  -9   1   3       88.64       95.70     18.11 o
  -8   1   3        1.65        2.43      5.49 o
  -7   1   3      605.29      482.96     26.79 o
  -6   1   3        2.72        4.29      2.13 o
  -5   1   3      383.93      393.56     15.30 o
  -4   1   3     1039.31     1173.37     38.19 o
  -3   1   3     3172.72     3543.10    129.01 o
  -2   1   3     3138.11     2838.16     85.65 o
  -1   1   3     1910.76     1719.26     42.53 o
   0   1   3    17118.43    14960.49    367.95 o
   2   1   3      267.43      217.55      6.04 o
   3   1   3      292.29      305.47      8.51 o
   4   1   3     2365.01     2537.83     57.66 o
   5   1   3     1861.08     2063.17     49.95 o
   6   1   3      246.04      232.91      8.69 o
   7   1   3        0.87        3.60      2.85 o
   8   1   3       12.12       11.94      3.77 o
   9   1   3      442.13      434.63     28.54 o
  -9   2   3        6.69        5.57     13.24 o
  -8   2   3      469.72      552.34     87.89 o
  -7   2   3      171.59      163.61     18.42 o
  -6   2   3      204.80      224.45     15.43 o
  -5   2   3      316.89      295.78     19.06 o
  -4   2   3       81.97       82.17      6.97 o
  -3   2   3       27.01       38.55      3.79 o
  -2   2   3      475.35      463.53     15.08 o
  -1   2   3      208.07      219.60      6.26 o
   0   2   3     1406.53     1355.80     36.29 o
   1   2   3     1633.21     1582.87     45.74 o
   2   2   3       72.71       72.58      3.51 o
   3   2   3      795.60      802.32     16.75 o
   4   2   3     1099.45     1094.50     22.25 o
   5   2   3      353.39      348.61     17.77 o
   6   2   3        7.79        6.19      2.39 o
   7   2   3       83.45       69.76      5.62 o
   8   2   3       11.82       14.81      3.89 o
   9   2   3      409.43      418.50     39.19 o
  -9   3   3      131.42      153.58     17.89 o
  -8   3   3       49.66       51.66     13.46 o
  -7   3   3        1.90        1.15      5.09 o
  -6   3   3       93.21       88.54     10.58 o
  -5   3   3      351.18      331.78     16.81 o
  -4   3   3      919.19      883.96     28.37 o
  -3   3   3      640.79      603.84     16.38 o
  -2   3   3      890.11      803.22     19.75 o
  -1   3   3     1062.84     1062.24     26.39 o
   0   3   3      189.98      162.93      4.57 o
   1   3   3     1126.94     1112.66     24.86 o
   2   3   3      714.33      707.13     16.11 o
   3   3   3      605.38      584.03     15.07 o
   4   3   3       13.22       14.16      2.25 o
   5   3   3      128.46      116.60      5.69 o
   6   3   3       64.57       70.03      4.03 o
   7   3   3       33.79       31.64      3.37 o
   8   3   3       71.02       60.45      6.76 o
   9   3   3       37.44       41.92      8.10 o
  -8   4   3        2.78        0.31     12.91 o
  -7   4   3        0.20      -10.11      6.74 o
  -6   4   3       94.95       96.70      9.53 o
  -5   4   3      226.59      206.64      9.83 o
  -4   4   3      106.76      108.01      4.00 o
  -3   4   3      312.58      297.98      8.07 o
  -2   4   3     1102.95     1055.91     22.29 o
  -1   4   3      111.56      113.53      3.46 o
   0   4   3     1218.52     1214.14     27.05 o
   1   4   3     1767.13     1727.40     50.94 o
   2   4   3      180.16      185.83      5.97 o
   3   4   3       74.00       72.19      4.49 o
   4   4   3        6.24        6.95      2.31 o
   5   4   3      624.97      638.16     21.16 o
   6   4   3      492.76      494.54     18.15 o
   7   4   3       44.27       39.57      4.21 o
   8   4   3      230.81      223.88     14.31 o
   9   4   3       10.59        9.69      5.77 o
  -8   5   3      721.87      843.40     75.41 o
  -7   5   3       32.80       59.64     11.67 o
  -6   5   3       43.03       45.66      8.53 o
  -5   5   3     1721.18     1719.02     72.68 o
  -4   5   3     1856.89     1976.21     63.18 o
  -3   5   3      214.94      211.49      7.01 o
  -2   5   3      649.33      622.90     15.73 o
  -1   5   3     4845.15     5005.90     98.12 o
   0   5   3      137.71      159.36      5.91 o
   1   5   3        8.86       12.48      2.38 o
   2   5   3       15.47       14.82      2.07 o
   3   5   3      987.14     1079.02     27.45 o
   4   5   3       17.65       17.00      3.71 o
   5   5   3      101.90       98.39      4.83 o
   6   5   3      420.41      444.68     17.64 o
   7   5   3      623.71      628.92     34.26 o
   8   5   3       99.17      117.12     11.25 o
   9   5   3      138.11      136.91     15.80 o
  -8   6   3       43.57       31.71      7.34 o
  -7   6   3        1.52       -1.98      5.16 o
  -6   6   3      569.80      573.14     30.11 o
  -5   6   3      333.54      350.72     14.45 o
  -4   6   3        3.89        7.18      1.72 o
  -3   6   3     1195.81     1268.37     39.96 o
  -2   6   3        0.50        0.58      2.42 o
  -1   6   3       88.13       99.84      4.79 o
   0   6   3       70.75       71.33      3.30 o
   1   6   3     1223.95     1243.97     34.96 o
   2   6   3     1430.15     1445.07     45.69 o
   3   6   3        8.30        8.55      2.50 o
   4   6   3      210.56      207.09     14.29 o
   5   6   3      350.79      356.74     16.47 o
   6   6   3      291.81      298.26     14.92 o
   7   6   3        0.17       11.01      6.84 o
   8   6   3       36.27       29.47     17.03 o
  -7   7   3       47.86       28.15      6.77 o
  -6   7   3      172.14      174.46     16.06 o
  -5   7   3      292.50      311.74     15.53 o
  -4   7   3       37.59       31.28      2.94 o
  -3   7   3      249.40      259.25      9.52 o
  -2   7   3      140.80      146.81      6.65 o
  -1   7   3       66.40       67.28      4.17 o
   0   7   3      493.92      494.12     16.02 o
   1   7   3       57.31       58.65      3.55 o
   2   7   3        8.52        9.25      2.93 o
   3   7   3        0.22       -3.23      2.15 o
   4   7   3      381.77      399.47     17.68 o
   5   7   3      455.58      476.76     23.87 o
   6   7   3       16.79       13.89      5.26 o
   7   7   3      305.56      299.93     30.42 o
   8   7   3       28.24       22.96     17.39 o
  -7   8   3       33.36       18.91     13.80 o
  -6   8   3      121.38      121.95     14.02 o
  -5   8   3       86.58       77.66      8.77 o
  -4   8   3        8.09       10.53      2.57 o
  -3   8   3      715.62      759.63     39.44 o
  -2   8   3      668.54      702.05     33.14 o
  -1   8   3      103.99      124.62      7.35 o
   0   8   3       12.04       10.94      3.05 o
   1   8   3        0.03        1.63      2.70 o
   2   8   3       12.78       12.47      3.67 o
   3   8   3       10.84       14.18      3.21 o
   4   8   3        1.83       -4.39      3.82 o
   5   8   3        6.54        4.34      3.54 o
   6   8   3        8.39       13.02      6.01 o
   7   8   3      257.36      259.24     30.12 o
  -6   9   3       79.13       55.96     10.44 o
  -5   9   3       52.23       55.88      9.13 o
  -4   9   3       55.11       53.14      7.64 o
  -3   9   3       22.00       24.28      5.33 o
  -2   9   3       17.26       18.89      4.01 o
  -1   9   3       21.70       18.65      4.39 o
   0   9   3      391.19      397.23     22.22 o
   1   9   3      582.44      606.52     35.31 o
   2   9   3        9.67       13.21      5.45 o
   3   9   3      132.53      123.12      8.72 o
   4   9   3       43.64       37.01      7.09 o
   5   9   3      147.18      141.70     20.01 o
   6   9   3       89.60       78.86     23.53 o
   7   9   3       59.74       61.48     11.13 o
  -5  10   3      139.68      154.57     18.71 o
  -4  10   3       15.43       16.17      6.32 o
  -3  10   3       69.12       35.16      9.29 o
  -2  10   3      232.32      235.20     16.23 o
  -1  10   3       16.61       10.56      3.98 o
   0  10   3      155.51      148.64     11.96 o
   1  10   3      846.20      841.70     55.28 o
   2  10   3      118.70      110.70     13.91 o
   3  10   3      279.89      275.74     20.76 o
   4  10   3       19.63       30.15      9.11 o
   5  10   3      140.90      120.89     17.38 o
   6  10   3      140.83      139.53     16.93 o
  -4  11   3      181.99      175.93     29.23 o
  -3  11   3      331.35      324.96     44.51 o
  -2  11   3       64.87      127.56     25.20 o
  -1  11   3       58.76       57.27      7.98 o
   0  11   3        2.22       11.81      3.85 o
   1  11   3       41.54       32.00      6.17 o
   2  11   3       61.45       61.06     15.37 o
   3  11   3        2.07        9.88      8.11 o
   4  11   3       47.39       49.20      9.77 o
   5  11   3       53.54       55.53     14.79 o
  -2  12   3       22.53       26.32      7.92 o
  -1  12   3       76.64       91.23     19.14 o
   0  12   3      199.82      239.90     29.79 o
   1  12   3      112.64      114.98     15.96 o
   2  12   3      103.47      107.25     27.72 o
   3  12   3        8.51       20.79     10.08 o
  -4 -11   4       39.40       28.92      8.41 o
  -3 -11   4       10.87       21.41      6.03 o
  -2 -11   4        9.99        9.31      6.55 o
  -1 -11   4       52.58       45.67     14.74 o
   0 -11   4       78.51       90.83     19.98 o
   1 -11   4       15.76       -1.98     11.04 o
   2 -11   4       82.74       72.69     11.61 o
   3 -11   4        0.27        3.88      9.92 o
  -5 -10   4      238.97      208.60     22.38 o
  -4 -10   4       80.77       84.82     11.57 o
  -3 -10   4      197.99      206.78     17.90 o
  -2 -10   4      374.96      372.66     31.44 o
  -1 -10   4       49.40       63.26     11.24 o
   0 -10   4      118.67      117.53     12.91 o
   1 -10   4        0.29        2.76      3.39 o
   2 -10   4      299.29      307.14     35.93 o
   3 -10   4      283.78      315.22     47.18 o
   4 -10   4        0.00        1.67      6.23 o
   5 -10   4       54.55       72.57     24.93 o
  -6  -9   4        6.02       21.03      7.57 o
  -5  -9   4        9.73       19.99      8.85 o
  -4  -9   4       75.73       81.21      9.60 o
  -3  -9   4      115.62       98.08     10.64 o
  -2  -9   4      118.24      121.44     13.47 o
  -1  -9   4       43.60       52.96      7.12 o
   0  -9   4       35.78       38.43      6.41 o
   1  -9   4      233.40      242.42     15.05 o
   2  -9   4       12.31       12.39      8.10 o
   3  -9   4       12.20       -1.75      8.46 o
   4  -9   4       21.88       19.65     11.65 o
   5  -9   4      464.30      543.02     51.31 o
   6  -9   4       40.56       41.18     14.89 o
  -7  -8   4       10.93       20.94     11.27 o
  -6  -8   4      298.45      291.84     33.63 o
  -5  -8   4      107.81      116.69     12.28 o
  -4  -8   4       35.58       50.90      7.11 o
  -3  -8   4       74.41       67.18      6.70 o
  -2  -8   4      166.31      164.90     11.93 o
  -1  -8   4      874.53      912.15     44.54 o
   0  -8   4      123.77      110.82      7.00 o
   1  -8   4       60.75       61.95      4.72 o
   2  -8   4        4.47        9.74      2.91 o
   3  -8   4       12.10       19.15      5.03 o
   4  -8   4      102.27       81.86      7.57 o
   5  -8   4      180.15      177.56     14.90 o
   6  -8   4       20.47       29.65      6.69 o
  -7  -7   4      238.59      250.44     26.08 o
  -6  -7   4       74.28       64.07     10.79 o
  -5  -7   4       39.31       49.73      6.12 o
  -4  -7   4      153.02      103.40      9.99 o
  -3  -7   4     1338.94     1218.34     54.43 o
  -2  -7   4       18.76       23.43      3.23 o
  -1  -7   4       19.42       19.39      3.75 o
   0  -7   4     2702.52     2722.38     89.86 o
   1  -7   4     3851.60     3962.47    130.84 o
   2  -7   4      836.69      840.47     32.97 o
   3  -7   4      231.68      204.79     12.07 o
   4  -7   4     1004.07      953.13     67.84 o
   5  -7   4       35.65       35.27      4.63 o
   6  -7   4        6.00        5.69      3.81 o
   7  -7   4      148.10      107.40     23.48 o
  -8  -6   4       43.27       49.28     13.47 o
  -7  -6   4       58.08       59.32      8.30 o
  -6  -6   4      109.68      127.62     10.90 o
  -5  -6   4      390.79      400.92     19.58 o
  -4  -6   4      101.82      113.61      8.97 o
  -3  -6   4      123.72      106.42      6.34 o
  -2  -6   4       35.51       28.59      4.04 o
  -1  -6   4       30.43       34.44      3.48 o
   0  -6   4      406.12      385.06     15.55 o
   1  -6   4       42.35       56.99      8.50 o
   2  -6   4       18.75       20.98      3.64 o
   3  -6   4      159.50      166.30      9.31 o
   4  -6   4      893.84      871.89     36.34 o
   5  -6   4      349.20      375.42     19.00 o
   6  -6   4        0.27        2.91      3.41 o
   7  -6   4      119.73      122.03     11.94 o
   8  -6   4      209.68      206.93     23.70 o
  -8  -5   4        1.03       -0.82      6.13 o
  -7  -5   4      246.87      246.59     18.27 o
  -6  -5   4        0.33       -0.75      2.40 o
  -5  -5   4       34.27       28.87      3.11 o
  -4  -5   4      301.35      307.62     18.72 o
  -3  -5   4      851.03      884.70     27.30 o
  -2  -5   4     1060.85     1056.18     33.00 o
  -1  -5   4      882.90      918.38     20.16 o
   0  -5   4      266.10      257.91      8.36 o
   1  -5   4       11.30       12.82      4.43 o
   2  -5   4       90.91      105.43      5.02 o
   3  -5   4        1.19        3.12      2.26 o
   4  -5   4      163.34      160.46      9.64 o
   5  -5   4      288.88      276.65     16.31 o
   6  -5   4       35.02       46.37      5.68 o
   7  -5   4      126.91      106.24      9.81 o
   8  -5   4       23.03       18.74      8.63 o
  -8  -4   4       79.66       87.59     19.23 o
  -7  -4   4       26.82       23.91      3.49 o
  -6  -4   4       67.41       57.00      4.49 o
  -5  -4   4       49.41       44.19      3.46 o
  -4  -4   4       32.91       26.52      3.47 o
  -3  -4   4       58.14       52.20      4.70 o
  -2  -4   4      161.48      169.82      6.56 o
  -1  -4   4       45.60       52.61      3.78 o
   0  -4   4     1478.52     1389.36     37.56 o
   1  -4   4     2251.18     2114.28     56.53 o
   2  -4   4      382.51      379.43     11.09 o
   3  -4   4      156.41      133.57      7.45 o
   4  -4   4       69.42       64.30      5.25 o
   5  -4   4       13.76       12.18      3.89 o
   6  -4   4       33.55       24.89      3.86 o
   7  -4   4       90.33       89.06      9.90 o
   8  -4   4      220.48      247.35     17.45 o
  -9  -3   4       22.33       30.45     21.50 o
  -8  -3   4      351.26      351.70     34.05 o
  -7  -3   4      124.71      118.14      7.81 o
  -6  -3   4        0.90        2.87      2.26 o
  -5  -3   4     4328.20     4487.11    108.76 o
  -4  -3   4      476.90      480.32     13.92 o
  -3  -3   4       17.82       26.02      3.90 o
  -2  -3   4      177.74      241.23      6.95 o
  -1  -3   4     3455.79     3644.41     74.95 o
   0  -3   4      347.29      362.54     10.04 o
   1  -3   4      562.75      575.67     17.97 o
   2  -3   4       29.19       53.15      3.66 o
   3  -3   4     1839.87     1986.33     45.75 o
   4  -3   4      543.96      552.25     52.95 o
   5  -3   4      538.01      553.19     20.19 o
   6  -3   4     1449.15     1492.60     59.59 o
   7  -3   4       28.40       26.55      4.28 o
   8  -3   4       33.96       43.75      6.61 o
   9  -3   4      164.76      170.77     15.14 o
  -9  -2   4       87.80      108.11     16.44 o
  -8  -2   4       12.37        5.13      2.99 o
  -7  -2   4      139.95      137.12      6.84 o
  -6  -2   4      162.02      169.26      6.80 o
  -5  -2   4      813.62      796.69     20.75 o
  -4  -2   4      484.47      507.55     12.39 o
  -3  -2   4     4683.38     4631.04     91.35 o
  -2  -2   4      848.65      846.17     20.46 o
  -1  -2   4      772.31      787.46     19.69 o
   0  -2   4        3.21        3.11      2.71 o
   1  -2   4      526.98      481.39     13.75 o
   2  -2   4      153.01      137.77      5.47 o
   3  -2   4        1.47        9.33      2.74 o
   4  -2   4      526.33      527.99     20.88 o
   5  -2   4      815.60      826.05     27.36 o
   6  -2   4      196.19      202.44      8.54 o
   7  -2   4      112.48      112.73      6.99 o
   8  -2   4       24.60       22.77      4.35 o
   9  -2   4       25.06       25.53     11.43 o
  -9  -1   4      153.37      136.17     19.40 o
  -8  -1   4        5.10       16.58      9.10 o
  -7  -1   4       61.41       56.99      4.73 o
  -6  -1   4       72.98       87.61      5.87 o
  -5  -1   4      366.31      376.55     10.48 o
  -4  -1   4        0.09       -0.04      1.58 o
  -3  -1   4        2.43        1.80      1.38 o
  -2  -1   4        1.99        0.74      1.65 o
  -1  -1   4     1032.15     1005.76     21.77 o
   0  -1   4     3401.43     3384.19     87.43 o
   1  -1   4     1848.28     1787.98     49.08 o
   2  -1   4      147.00      154.62      5.95 o
   3  -1   4      176.34      190.15      6.85 o
   4  -1   4       54.82       39.05      6.49 o
   5  -1   4      448.80      479.73     12.91 o
   6  -1   4       16.43       15.83      3.11 o
   7  -1   4      641.61      674.39     31.58 o
   8  -1   4      175.18      166.76     12.73 o
   9  -1   4       19.09       33.62      6.24 o
  -9   0   4      112.99      113.71     18.87 o
  -8   0   4        9.11        5.07      5.05 o
  -7   0   4      307.96      350.07     16.16 o
  -6   0   4      989.78      963.41     29.40 o
  -5   0   4       37.10       38.34      2.06 o
  -4   0   4       56.36       63.08      3.14 o
  -3   0   4     1701.28     1781.64     39.39 o
  -2   0   4     1095.11     1000.06     22.47 o
  -1   0   4      379.23      385.58      9.22 o
   0   0   4      489.58      497.29     13.36 o
   1   0   4        2.26        7.62      2.64 o
   2   0   4      716.79      772.35     20.00 o
   3   0   4     1113.29     1180.26     28.94 o
   4   0   4      169.96      172.79      6.72 o
   5   0   4       33.90       40.32      3.56 o
   6   0   4       34.55       37.63      3.29 o
   7   0   4       48.94       47.85      5.05 o
   8   0   4      181.72      163.39     10.97 o
   9   0   4        0.95        7.55      6.79 o
  -9   1   4      115.97      114.07     19.14 o
  -8   1   4        1.20        7.37     10.73 o
  -7   1   4      144.52      142.93     12.84 o
  -6   1   4       20.83       18.85      5.38 o
  -5   1   4       66.44       63.83      8.85 o
  -4   1   4      819.23      759.03     27.65 o
  -3   1   4     1234.98     1243.17     44.04 o
  -2   1   4       33.16       36.48      1.85 o
  -1   1   4        3.63        6.60      1.41 o
   0   1   4        6.05        1.32      1.25 o
   1   1   4     1410.61     1282.79     27.71 o
   2   1   4      108.80      110.57      6.17 o
   3   1   4      861.06      820.74     19.37 o
   4   1   4     1392.57     1412.72     40.37 o
   5   1   4        0.01        0.98      3.05 o
   6   1   4      105.01      111.46      5.62 o
   7   1   4      117.91      123.61      7.79 o
   8   1   4      124.77      141.36      9.09 o
   9   1   4        2.59        3.27      4.01 o
  -9   2   4       21.58       21.98     12.87 o
  -8   2   4      152.13      206.90     26.93 o
  -7   2   4      233.55      230.70     23.64 o
  -6   2   4      719.95      728.63     42.00 o
  -5   2   4      288.68      269.52     16.29 o
  -4   2   4        9.26        9.50      3.79 o
  -3   2   4      411.26      417.32     15.18 o
  -2   2   4      175.79      167.50      5.29 o
  -1   2   4     1801.90     1816.72     42.97 o
   0   2   4      100.58      110.80      4.32 o
   1   2   4      600.69      571.74     14.10 o
   2   2   4       36.20       33.45      2.74 o
   3   2   4      634.18      584.55     13.95 o
   4   2   4      101.96       82.94      3.86 o
   5   2   4       22.89       26.79      3.08 o
   6   2   4      424.53      438.66     14.83 o
   7   2   4      378.60      389.32     17.94 o
   8   2   4      108.85       88.54      7.11 o
   9   2   4        9.87       14.77      5.51 o
  -9   3   4       42.20       41.70     10.75 o
  -8   3   4       66.69       60.93     11.91 o
  -7   3   4      343.77      318.19     34.63 o
  -6   3   4       34.71       26.64      4.08 o
  -5   3   4       33.72       35.71      4.53 o
  -4   3   4      380.23      388.54     15.26 o
  -3   3   4     1972.37     2027.50     67.59 o
  -2   3   4      184.21      157.06      5.13 o
  -1   3   4      978.11      972.14     22.46 o
   0   3   4     1005.26     1005.60     20.81 o
   1   3   4        7.58        4.88      1.78 o
   2   3   4       11.82       14.01      2.20 o
   3   3   4      117.22      109.65      7.20 o
   4   3   4      247.79      249.62     10.25 o
   5   3   4       50.50       50.89      3.42 o
   6   3   4       28.95       29.77      3.68 o
   7   3   4       76.19       82.19      6.22 o
   8   3   4        4.70        4.64      3.85 o
   9   3   4       46.34       42.87      7.87 o
  -8   4   4       29.68       48.63     16.07 o
  -7   4   4        1.45        6.52      5.93 o
  -6   4   4       99.42       99.52      9.90 o
  -5   4   4        6.44        7.76      3.92 o
  -4   4   4     1427.79     1386.55     77.20 o
  -3   4   4      167.07      174.44      7.92 o
  -2   4   4      117.71      115.81      5.10 o
  -1   4   4       92.56       74.52      3.20 o
   0   4   4     1618.38     1548.31     36.13 o
   1   4   4      331.74      309.00      8.83 o
   2   4   4      553.82      535.80     13.06 o
   3   4   4      657.04      665.49     17.75 o
   4   4   4        6.43        5.29      4.60 o
   5   4   4      135.70      124.45      9.03 o
   6   4   4       16.10       13.10      4.90 o
   7   4   4      355.17      353.29     22.04 o
   8   4   4       62.19       41.81      7.34 o
   9   4   4       13.88        6.26      7.51 o
  -8   5   4      131.87      191.55     26.82 o
  -7   5   4      588.36      652.28     57.99 o
  -6   5   4      286.04      302.87     23.77 o
  -5   5   4      165.83      167.94     10.01 o
  -4   5   4        1.68        3.33      1.51 o
  -3   5   4      111.80      105.16      4.71 o
  -2   5   4        7.84        7.37      1.57 o
  -1   5   4      293.22      315.55      8.53 o
   0   5   4        1.75        1.50      1.77 o
   1   5   4      224.47      216.82      8.55 o
   2   5   4      136.38      118.64      7.05 o
   3   5   4       60.94       51.89      3.83 o
   4   5   4      209.88      217.99      8.77 o
   5   5   4      111.01      107.96      6.38 o
   6   5   4      150.58      166.62      9.56 o
   7   5   4       26.16       25.06      5.86 o
   8   5   4      224.54      233.78     20.04 o
   9   5   4       21.15       23.82     10.16 o
  -7   6   4       37.47       29.83      8.98 o
  -6   6   4       61.24       63.12      9.58 o
  -5   6   4     1452.67     1532.91     56.75 o
  -4   6   4       71.57       67.98      4.37 o
  -3   6   4      366.99      372.11     13.41 o
  -2   6   4      461.31      462.53     13.96 o
  -1   6   4        6.69        4.90      1.22 o
   0   6   4      142.44      151.95      5.62 o
   1   6   4      275.72      274.36      9.13 o
   2   6   4      190.36      209.63      7.53 o
   3   6   4     1794.33     1874.51     55.90 o
   4   6   4      213.90      211.47      9.42 o
   5   6   4       47.40       45.92      3.58 o
   6   6   4      333.18      353.75     16.56 o
   7   6   4      486.65      484.83     46.56 o
   8   6   4       28.43       56.12     12.36 o
  -7   7   4        1.96        0.06      7.00 o
  -6   7   4      147.09      146.58     31.02 o
  -5   7   4        6.64        8.92      2.47 o
  -4   7   4      484.37      509.72     21.20 o
  -3   7   4      158.89      172.52      9.12 o
  -2   7   4        3.37        3.92      2.66 o
  -1   7   4      130.99      130.22      7.10 o
   0   7   4      253.41      260.35     14.39 o
   1   7   4       50.89       51.34      3.93 o
   2   7   4      249.22      277.28     11.27 o
   3   7   4      282.31      302.05     11.82 o
   4   7   4      128.03      118.14      7.41 o
   5   7   4      112.20      101.01      8.10 o
   6   7   4      735.84      719.55     37.85 o
   7   7   4        3.65       26.90      9.83 o
   8   7   4        5.66        3.59      7.53 o
  -6   8   4        0.01        2.53      2.77 o
  -5   8   4       73.69       84.83     11.31 o
  -4   8   4        5.86        5.45      2.00 o
  -3   8   4      110.98      117.78      7.99 o
  -2   8   4        5.53        5.52      2.28 o
  -1   8   4      166.49      175.97      8.92 o
   0   8   4      305.18      298.30     14.49 o
   1   8   4       83.05       89.58      5.68 o
   2   8   4        0.49        3.38      2.14 o
   3   8   4       78.50       76.33      8.07 o
   4   8   4        1.87        0.97      3.19 o
   5   8   4        1.36        4.64      3.35 o
   6   8   4        0.87        1.32      4.90 o
   7   8   4       31.67       18.48      8.42 o
  -6   9   4       17.05       38.60     11.78 o
  -5   9   4      191.80      168.26     23.09 o
  -4   9   4      151.98      134.56     11.99 o
  -3   9   4        0.02       -1.34      3.34 o
  -2   9   4      128.37      139.86     13.49 o
  -1   9   4        0.00        4.15      2.83 o
   0   9   4      343.64      386.88     22.91 o
   1   9   4       84.46       78.72      7.96 o
   2   9   4      383.37      378.82     25.97 o
   3   9   4      596.49      579.22     32.24 o
   4   9   4       14.26        6.64      3.90 o
   5   9   4       47.95       60.12     17.86 o
   6   9   4        2.14       -7.89     11.43 o
  -5  10   4       51.11       40.85      8.29 o
  -4  10   4       50.11       49.77      9.71 o
  -3  10   4      131.60      139.61     14.63 o
  -2  10   4        0.57        4.11      4.05 o
  -1  10   4       21.92       21.87      3.86 o
   0  10   4        1.84       -1.23      6.00 o
   1  10   4      201.65      194.39     16.95 o
   2  10   4        6.33        4.04      4.56 o
   3  10   4       30.63       63.23     16.51 o
   4  10   4        1.94       -8.38     10.13 o
   5  10   4       91.18       97.28     20.27 o
   6  10   4      240.96      238.00     32.16 o
  -3  11   4      154.71      149.82     13.35 o
  -2  11   4      251.56      268.40     30.63 o
  -1  11   4      319.74      341.68     33.56 o
   0  11   4        1.98       -3.68      5.27 o
   1  11   4      160.73      151.02     16.28 o
   2  11   4      258.24      294.05     33.98 o
   3  11   4      180.12      167.91     19.27 o
   4  11   4        0.17       12.39      8.84 o
  -1  12   4      115.41      112.53     34.50 o
   0  12   4       17.01       28.27     11.39 o
   1  12   4       86.90       59.83     12.52 o
   2  12   4      209.60      178.39     20.96 o
  -3 -11   5       11.22        8.51      6.63 o
  -2 -11   5      156.05      155.72     18.05 o
  -1 -11   5        1.31       14.80      7.99 o
   0 -11   5       75.32       82.01     11.26 o
   1 -11   5      131.31      112.35     22.72 o
   2 -11   5       25.54       29.39      9.60 o
  -4 -10   5        1.87        9.58      9.33 o
  -3 -10   5      500.44      566.18     49.49 o
  -2 -10   5      421.40      481.53     43.81 o
  -1 -10   5      162.52      210.38     29.01 o
   0 -10   5      234.27      225.69     19.71 o
   1 -10   5        0.02       -1.04      6.01 o
   2 -10   5      120.28      142.09     12.97 o
   3 -10   5        0.90       -7.47     13.10 o
   4 -10   5       87.29       88.77     13.98 o
  -6  -9   5       19.59       38.48      8.08 o
  -5  -9   5        8.69        5.06      9.10 o
  -4  -9   5       81.58       83.29      9.66 o
  -3  -9   5       26.94       29.22      6.74 o
  -2  -9   5        6.81       21.15      5.99 o
  -1  -9   5       81.06       96.57     10.52 o
   0  -9   5      402.05      459.51     25.72 o
   1  -9   5      293.49      330.58     21.34 o
   2  -9   5      187.07      188.57     21.27 o
   3  -9   5      380.46      389.26     69.99 o
   4  -9   5       61.81       65.88     22.97 o
   5  -9   5       44.85       49.67     11.86 o
  -6  -8   5      388.63      406.81     45.14 o
  -5  -8   5        4.28        8.84      5.43 o
  -4  -8   5      307.40      262.14     18.75 o
  -3  -8   5        6.80        0.14      6.72 o
  -2  -8   5      103.94      126.14     10.68 o
  -1  -8   5      229.30      218.83     16.58 o
   0  -8   5      489.80      480.35     21.26 o
   1  -8   5        7.32       10.30      3.69 o
   2  -8   5       12.55       13.61      2.80 o
   3  -8   5      181.97      174.73     12.86 o
   4  -8   5       65.72       49.81      6.26 o
   5  -8   5      135.06      100.66     14.74 o
   6  -8   5      137.31      134.14     14.66 o
  -7  -7   5        0.10       -5.75      7.88 o
  -6  -7   5       18.33       34.84      7.64 o
  -5  -7   5       81.06       70.97      6.66 o
  -4  -7   5      502.52      534.67     33.14 o
  -3  -7   5      337.29      363.75     18.25 o
  -2  -7   5        3.29        3.69      3.71 o
  -1  -7   5      148.38      143.35      6.96 o
   0  -7   5       75.21       70.51      4.65 o
   1  -7   5       12.44       10.16      2.98 o
   2  -7   5        6.14        6.17      3.23 o
   3  -7   5      306.27      307.23     16.62 o
   4  -7   5      351.65      345.89     27.98 o
   5  -7   5       33.06       20.62      6.02 o
   6  -7   5       75.88       96.02     11.94 o
   7  -7   5       12.05       26.73      7.64 o
  -7  -6   5       48.38       54.32      8.74 o
  -6  -6   5       49.52       33.94      4.74 o
  -5  -6   5       17.76       21.17      7.53 o
  -4  -6   5      156.49      144.82      8.87 o
  -3  -6   5       64.18       76.13      5.18 o
  -2  -6   5      194.08      188.13      8.31 o
  -1  -6   5      703.46      716.30     24.43 o
   0  -6   5      516.46      532.61     16.66 o
   1  -6   5      350.31      347.49     11.39 o
   2  -6   5      322.60      299.22     13.25 o
   3  -6   5       21.99       24.72      4.68 o
   4  -6   5      130.28      121.12      9.88 o
   5  -6   5       26.47       20.43      5.13 o
   6  -6   5      203.20      194.08     18.25 o
   7  -6   5      227.81      244.54     23.21 o
  -8  -5   5      197.82      179.16     39.13 o
  -7  -5   5      459.53      470.90     38.66 o
  -6  -5   5       19.94       24.83      3.51 o
  -5  -5   5      203.34      204.46     13.42 o
  -4  -5   5       37.80       35.89      6.04 o
  -3  -5   5      318.35      322.60     12.85 o
  -2  -5   5       53.53       59.30      4.05 o
  -1  -5   5      528.73      528.37     18.75 o
   0  -5   5     1370.06     1431.49     38.63 o
   1  -5   5      300.56      290.13     12.80 o
   2  -5   5        1.91        6.00      2.98 o
   3  -5   5        0.02        2.57      2.93 o
   4  -5   5        7.80       10.07      4.47 o
   5  -5   5       28.72       19.64      4.36 o
   6  -5   5       42.62       39.38      5.63 o
   7  -5   5       20.12       20.68      5.31 o
   8  -5   5        0.06       12.08      6.89 o
  -8  -4   5       74.12       74.74     10.10 o
  -7  -4   5      193.83      183.89     18.64 o
  -6  -4   5       17.69       22.12      3.06 o
  -5  -4   5        0.27        0.03      2.22 o
  -4  -4   5     1231.70     1269.15     38.22 o
  -3  -4   5      287.38      317.98     13.03 o
  -2  -4   5      396.35      411.97     11.20 o
  -1  -4   5      328.49      368.80     10.48 o
   0  -4   5      291.56      292.58      8.75 o
   1  -4   5       11.79        8.99      4.32 o
   2  -4   5      860.06      878.79     25.10 o
   3  -4   5      820.69      786.81     26.58 o
   4  -4   5        0.38        2.37      3.63 o
   5  -4   5       21.70       14.83      3.92 o
   6  -4   5        9.58        8.80      3.75 o
   7  -4   5       59.85       57.09      6.70 o
   8  -4   5        9.19        9.99      6.55 o
  -8  -3   5       34.38       35.42      5.83 o
  -7  -3   5      235.18      191.31     29.89 o
  -6  -3   5      157.19      151.44      7.57 o
  -5  -3   5     1122.92     1122.98     36.44 o
  -4  -3   5        7.68        6.90      2.50 o
  -3  -3   5      671.26      663.44     17.25 o
  -2  -3   5      180.81      182.82      6.52 o
  -1  -3   5     1428.57     1516.54     36.25 o
   0  -3   5      243.42      298.18      8.99 o
   1  -3   5        7.37        7.98      2.55 o
   2  -3   5        0.21        4.31      2.44 o
   3  -3   5      272.83      315.97     10.88 o
   4  -3   5      238.62      244.78     10.69 o
   5  -3   5      159.01      164.34      8.99 o
   6  -3   5      148.77      144.08     13.57 o
   7  -3   5      789.68      804.15     41.71 o
   8  -3   5      292.58      328.14     23.14 o
   9  -3   5        2.61       -1.06      6.88 o
  -9  -2   5      129.63      127.87     21.61 o
  -8  -2   5      287.07      320.38     23.81 o
  -7  -2   5       50.66       41.88      3.92 o
  -6  -2   5      227.22      244.00     15.84 o
  -5  -2   5       85.43       87.13      4.23 o
  -4  -2   5      429.88      428.29     13.16 o
  -3  -2   5      244.26      254.95      7.17 o
  -2  -2   5     1049.91     1043.44     21.95 o
  -1  -2   5     1875.09     1731.39     32.15 o
   0  -2   5      657.49      660.04     17.38 o
   1  -2   5       97.44       97.88      4.59 o
   2  -2   5      361.84      370.48     12.06 o
   3  -2   5      673.48      714.82     17.78 o
   4  -2   5      129.53      131.42      8.47 o
   5  -2   5        0.44        9.05      3.61 o
   6  -2   5      182.14      195.15      9.12 o
   7  -2   5       77.26       67.70      7.17 o
   8  -2   5       59.70       57.52      6.36 o
   9  -2   5      160.71      153.11     15.15 o
  -9  -1   5        2.03       20.02     12.96 o
  -8  -1   5      222.62      264.81     19.44 o
  -7  -1   5      213.58      218.19     11.50 o
  -6  -1   5       37.91       41.50      3.18 o
  -5  -1   5       41.46       39.69      4.08 o
  -4  -1   5      241.37      259.40      7.07 o
  -3  -1   5       55.94       50.00      3.57 o
  -2  -1   5        0.08        1.55      2.01 o
  -1  -1   5       25.75       23.21      2.42 o
   0  -1   5       46.84       44.72      2.95 o
   1  -1   5      566.98      525.84     15.47 o
   2  -1   5     2605.78     2640.07     53.55 o
   3  -1   5        9.43        9.35      2.77 o
   4  -1   5      473.02      485.14     15.80 o
   5  -1   5        6.21        7.45      2.49 o
   6  -1   5     1419.30     1514.48     52.41 o
   7  -1   5        6.48        7.78      4.87 o
   8  -1   5       52.47       64.64      6.48 o
   9  -1   5       75.98       97.29     12.38 o
  -9   0   5        6.37       -7.63     10.13 o
  -8   0   5      158.03      187.02     17.28 o
  -7   0   5      340.24      341.56     35.69 o
  -6   0   5        8.17       11.81      4.26 o
  -5   0   5      945.67      923.81     33.63 o
  -4   0   5      465.81      478.39     13.31 o
  -3   0   5        0.47       -0.59      1.88 o
  -2   0   5        1.36        2.37      1.43 o
  -1   0   5      461.44      452.46     10.36 o
   0   0   5      308.65      281.95      7.98 o
   1   0   5        3.66       -0.41      2.19 o
   2   0   5       98.90       96.19      5.19 o
   3   0   5       76.22       79.49      4.86 o
   4   0   5       42.03       39.85      3.47 o
   5   0   5      306.78      296.24     11.39 o
   6   0   5      129.04      142.62     11.27 o
   7   0   5       19.13       11.04      5.30 o
   8   0   5        6.99        9.29      4.38 o
   9   0   5       98.77       87.60     13.05 o
  -9   1   5      272.74      351.44     65.30 o
  -8   1   5       94.92       89.81     12.43 o
  -7   1   5       47.10       53.43      8.20 o
  -6   1   5       46.47       32.51      4.52 o
  -5   1   5      575.51      566.93     25.90 o
  -4   1   5      273.58      276.09     14.08 o
  -3   1   5      339.48      343.48     11.63 o
  -2   1   5      837.59      728.70     17.10 o
  -1   1   5     1196.79     1195.12     29.09 o
   0   1   5      439.98      409.86     14.35 o
   1   1   5       26.18       26.99      2.63 o
   2   1   5       32.85       51.04      3.36 o
   3   1   5     1905.24     1866.99     41.17 o
   4   1   5       33.81       36.62      4.06 o
   5   1   5       17.56       14.71      2.74 o
   6   1   5       70.22       71.80      4.61 o
   7   1   5       10.66        9.11      3.23 o
   8   1   5       11.84       13.31      3.64 o
   9   1   5      117.75      100.97     10.69 o
  -8   2   5      104.76       75.22     13.22 o
  -7   2   5       42.57       31.94      6.46 o
  -6   2   5       25.29       29.59      6.84 o
  -5   2   5      228.37      237.22     12.65 o
  -4   2   5      143.89      143.80      9.18 o
  -3   2   5      317.52      310.38     14.26 o
  -2   2   5       65.83       63.97      2.74 o
  -1   2   5       13.20       17.18      1.89 o
   0   2   5      211.17      218.99      6.14 o
   1   2   5       70.77       68.06      3.75 o
   2   2   5       67.06       61.59      4.00 o
   3   2   5       14.84       16.86      2.49 o
   4   2   5        6.28       10.30      2.81 o
   5   2   5      433.55      458.58     15.20 o
   6   2   5      691.18      707.12     28.30 o
   7   2   5       15.86       21.96      3.65 o
   8   2   5      198.85      217.41     15.19 o
   9   2   5       96.19       76.89      8.80 o
  -8   3   5      201.53      204.55     23.93 o
  -7   3   5        2.40       -3.87      6.38 o
  -6   3   5      379.46      404.28     32.74 o
  -5   3   5      307.68      310.94     16.46 o
  -4   3   5       20.08       24.75      3.60 o
  -3   3   5      662.73      735.71     26.15 o
  -2   3   5      744.39      776.68     18.26 o
  -1   3   5     2390.16     2332.12     53.95 o
   0   3   5      501.73      554.03     15.16 o
   1   3   5     2870.73     3116.28     83.00 o
   2   3   5      113.60      123.26      4.60 o
   3   3   5      411.74      442.60     12.79 o
   4   3   5        0.18       -0.44      1.74 o
   5   3   5      631.21      645.85     25.25 o
   6   3   5        0.07        1.89      2.62 o
   7   3   5        0.16        4.42      3.98 o
   8   3   5      328.61      351.75     20.41 o
   9   3   5       10.01       10.89      6.23 o
  -8   4   5       90.73      105.80     17.98 o
  -7   4   5       54.43       50.07      7.71 o
  -6   4   5      113.18      145.54     13.43 o
  -5   4   5      156.87      163.52     14.54 o
  -4   4   5       50.35       55.06      6.27 o
  -3   4   5      276.89      283.71      9.70 o
  -2   4   5       61.76       63.14      3.47 o
  -1   4   5      134.58      139.97      4.14 o
   0   4   5       49.18       48.60      2.76 o
   1   4   5      657.54      658.49     16.13 o
   2   4   5     1461.18     1463.90     38.20 o
   3   4   5      202.48      203.75      6.75 o
   4   4   5      187.38      193.73      6.62 o
   5   4   5       72.18       64.39      4.06 o
   6   4   5       52.25       55.85      4.66 o
   7   4   5       12.37       10.89      2.94 o
   8   4   5       51.12       68.72     10.40 o
   9   4   5      203.24      189.33     22.55 o
  -8   5   5        2.96        1.82     14.05 o
  -7   5   5       11.81       12.36     16.90 o
  -6   5   5       14.61        4.33      7.86 o
  -5   5   5      176.17      164.66     11.02 o
  -4   5   5      711.97      800.33     39.22 o
  -3   5   5       13.66       11.95      3.08 o
  -2   5   5       72.45       76.00      3.34 o
  -1   5   5        0.05       -0.62      1.49 o
   0   5   5       71.57       84.79      3.77 o
   1   5   5       53.96       60.23      2.74 o
   2   5   5        1.81        3.20      2.23 o
   3   5   5       12.48       26.33      4.86 o
   4   5   5      422.74      431.10     13.70 o
   5   5   5     1126.50     1126.18     44.21 o
   6   5   5       13.05       19.27      4.12 o
   7   5   5      281.08      293.50     20.95 o
   8   5   5       38.01       45.96      7.68 o
  -7   6   5      180.66      228.53     26.66 o
  -6   6   5       97.25       99.57     11.23 o
  -5   6   5        3.28       -4.19      5.52 o
  -4   6   5     1046.03     1084.15     40.00 o
  -3   6   5      581.85      632.33     24.31 o
  -2   6   5      796.49      801.85     24.27 o
  -1   6   5      837.28      846.87     21.33 o
   0   6   5      405.71      461.41     14.49 o
   1   6   5        0.27        0.08      2.18 o
   2   6   5      136.61      131.66      7.23 o
   3   6   5        9.14       12.73      2.93 o
   4   6   5      197.01      195.22      9.82 o
   5   6   5      299.90      294.72     13.59 o
   6   6   5       18.08       14.82      3.27 o
   7   6   5      740.80      595.25     78.27 o
   8   6   5      134.89       83.33     13.09 o
  -7   7   5        1.56        0.64     12.33 o
  -6   7   5        4.91        4.26      5.49 o
  -5   7   5        3.60       -0.36      2.87 o
  -4   7   5      132.49      123.55      7.52 o
  -3   7   5        0.99        4.88      1.67 o
  -2   7   5        0.09        3.23      1.68 o
  -1   7   5        1.56        1.50      1.74 o
   0   7   5       47.58       54.73      3.59 o
   1   7   5      873.79      915.77     34.21 o
   2   7   5      504.19      498.82     18.20 o
   3   7   5      213.40      224.98     10.91 o
   4   7   5       46.46       44.22      5.04 o
   5   7   5       89.87      104.90      9.10 o
   6   7   5      231.88      220.23     13.55 o
   7   7   5      109.12       80.72     12.97 o
   8   7   5      119.83      106.23     17.48 o
  -5   8   5      211.48      222.43     25.24 o
  -4   8   5        4.73        8.12      2.35 o
  -3   8   5        5.05        4.15      2.12 o
  -2   8   5       73.40       66.78      5.06 o
  -1   8   5      248.00      241.67     14.02 o
   0   8   5       14.64       20.68      3.91 o
   1   8   5       60.29       57.48      7.15 o
   2   8   5       78.53       84.60      5.80 o
   3   8   5      180.95      171.70      9.86 o
   4   8   5       64.96       61.21      7.28 o
   5   8   5       94.82       71.75     10.20 o
   6   8   5        1.61        1.63      7.76 o
   7   8   5        7.12        6.21      8.74 o
  -5   9   5        7.87       11.64      5.26 o
  -4   9   5        1.41        2.76      7.50 o
  -3   9   5      317.12      347.14     40.68 o
  -2   9   5      571.79      622.25     46.86 o
  -1   9   5        0.46        3.09      4.88 o
   0   9   5      135.66      174.12     10.93 o
   1   9   5       17.80       16.90      4.13 o
   2   9   5      842.50      856.31     39.18 o
   3   9   5        4.73        0.63      4.70 o
   4   9   5      239.75      217.17     17.92 o
   5   9   5      283.91      306.39     27.80 o
   6   9   5        0.05        8.81      8.27 o
  -4  10   5        8.02       21.09      7.16 o
  -3  10   5       39.88       39.45     13.91 o
  -2  10   5      209.32      182.67     34.12 o
  -1  10   5      239.90      204.84     21.24 o
   0  10   5      183.01      192.61     18.41 o
   1  10   5      814.03      811.56     48.88 o
   2  10   5     1003.40      844.41     91.98 o
   3  10   5      169.19      191.45     21.15 o
   4  10   5       21.03        4.72     10.82 o
   5  10   5      397.78      469.81     44.43 o
  -3  11   5       41.05       38.11     16.22 o
  -2  11   5      258.91      259.91     44.25 o
  -1  11   5       46.58       38.93     22.96 o
   0  11   5        8.51        7.12      8.49 o
   1  11   5      121.39      116.03     15.51 o
   2  11   5       52.50       27.47      8.75 o
   3  11   5       27.68       47.89     18.01 o
   4  11   5        0.48       10.45     11.48 o
  -2 -11   6        4.05       -1.94     12.81 o
  -1 -11   6      224.37      251.66     33.74 o
   0 -11   6      154.07      159.38     21.60 o
   1 -11   6      112.63      120.92     16.50 o
  -4 -10   6        6.55        8.19      5.33 o
  -3 -10   6       20.43       14.15      7.10 o
  -2 -10   6       33.91       51.57      8.18 o
  -1 -10   6      369.68      369.02     30.65 o
   0 -10   6       93.05       76.58     11.19 o
   1 -10   6       22.48        9.76      4.74 o
   2 -10   6       89.60       79.95     10.47 o
   3 -10   6        4.50       10.99      6.84 o
  -5  -9   6       51.29       52.01     10.73 o
  -4  -9   6        0.71        7.54     12.33 o
  -3  -9   6      189.99      166.66     15.48 o
  -2  -9   6       66.55       70.84      9.11 o
  -1  -9   6        0.73       -0.12      5.14 o
   0  -9   6       29.83       25.87      8.11 o
   1  -9   6      138.78      150.26     18.22 o
   2  -9   6      442.36      460.24     36.28 o
   3  -9   6       70.12       85.05     16.16 o
   4  -9   6      166.63      205.55     26.66 o
   5  -9   6      114.83      157.52     19.88 o
  -6  -8   6        0.34       -5.17      5.99 o
  -5  -8   6      359.92      340.92     31.99 o
  -4  -8   6      367.96      358.00     23.74 o
  -3  -8   6        0.73        2.06      3.53 o
  -2  -8   6       45.68       44.13      6.17 o
  -1  -8   6        0.36       -6.48      4.32 o
   0  -8   6        1.88        3.19      4.79 o
   1  -8   6       59.22       59.78      6.09 o
   2  -8   6       86.51       77.23      6.58 o
   3  -8   6        1.29        1.16      3.54 o
   4  -8   6       18.76       31.71     10.79 o
   5  -8   6      159.62      175.01     18.41 o
   6  -8   6       61.76       55.40      9.43 o
  -7  -7   6       12.83       13.12      8.94 o
  -6  -7   6      510.65      615.72     42.40 o
  -5  -7   6       69.66       90.69     11.63 o
  -4  -7   6      190.31      176.31     13.94 o
  -3  -7   6      441.53      400.34     21.72 o
  -2  -7   6      331.80      349.24     19.26 o
  -1  -7   6      575.77      594.47     27.60 o
   0  -7   6      426.16      428.65     19.95 o
   1  -7   6      259.28      238.90     18.91 o
   2  -7   6      368.97      389.12     17.54 o
   3  -7   6      202.68      206.49     11.92 o
   4  -7   6       97.57       86.61      9.37 o
   5  -7   6        2.45        3.35      4.89 o
   6  -7   6      104.23      104.26     16.20 o
  -7  -6   6       30.46       38.67      9.56 o
  -6  -6   6        7.26        7.79      4.13 o
  -5  -6   6        7.61       11.59      3.93 o
  -4  -6   6        6.97        2.26      4.13 o
  -3  -6   6       12.43       10.86      4.84 o
  -2  -6   6        0.55       -1.71      2.44 o
  -1  -6   6       17.98       17.03      3.33 o
   0  -6   6       53.72       57.49      5.62 o
   1  -6   6      398.63      412.90     17.96 o
   2  -6   6      319.37      312.25     14.62 o
   3  -6   6        7.19        7.91      4.90 o
   4  -6   6      223.41      210.52     18.62 o
   5  -6   6       14.04       17.60      4.70 o
   6  -6   6      229.68      197.81     22.94 o
   7  -6   6        4.21        8.13      7.62 o
  -8  -5   6      248.84      230.43     24.10 o
  -7  -5   6        4.58        1.78      4.59 o
  -6  -5   6      656.29      691.29     38.71 o
  -5  -5   6      793.56      830.32     43.10 o
  -4  -5   6        9.09       10.49      3.12 o
  -3  -5   6      356.86      341.07     14.10 o
  -2  -5   6        2.45        8.82      2.80 o
  -1  -5   6      311.30      299.92     12.26 o
   0  -5   6      325.44      325.87     14.59 o
   1  -5   6      734.95      754.55     24.42 o
   2  -5   6      144.70      145.04      7.87 o
   3  -5   6       11.77       12.35      3.19 o
   4  -5   6       15.38       18.67      3.44 o
   5  -5   6      352.88      314.01     25.65 o
   6  -5   6        0.28       -5.54      5.54 o
   7  -5   6       51.06       59.85      7.98 o
   8  -5   6       75.68       99.41     14.06 o
  -8  -4   6        0.01       -2.67      4.83 o
  -7  -4   6        3.62        6.87      3.83 o
  -6  -4   6       64.12       65.11      5.28 o
  -5  -4   6       81.09       74.67      5.00 o
  -4  -4   6      223.63      228.80      9.54 o
  -3  -4   6     1063.38     1111.55     34.32 o
  -2  -4   6      380.85      361.96     12.12 o
  -1  -4   6       72.51       73.21     29.51 o
   0  -4   6      321.55      333.54     11.93 o
   1  -4   6       74.20       75.74      4.23 o
   2  -4   6     1005.30     1012.11     32.75 o
   3  -4   6       72.30       59.65      4.39 o
   4  -4   6      416.25      444.65     17.73 o
   5  -4   6      421.96      427.51     24.67 o
   6  -4   6        7.12       -4.90      6.09 o
   7  -4   6        3.87        2.37      4.36 o
   8  -4   6       28.77       19.15      5.66 o
  -8  -3   6       16.18        3.33      4.26 o
  -7  -3   6        6.98        7.97      3.23 o
  -6  -3   6        4.12        0.71      1.87 o
  -5  -3   6      194.60      196.63      8.88 o
  -4  -3   6        0.04        1.16      3.11 o
  -3  -3   6       81.84       87.15      4.64 o
  -2  -3   6      242.54      239.89      8.19 o
  -1  -3   6       35.08       32.79      3.22 o
   0  -3   6      444.35      425.66     20.43 o
   1  -3   6      312.37      318.91     13.07 o
   2  -3   6        0.15        3.18      2.75 o
   3  -3   6       53.66       53.23      4.13 o
   4  -3   6       18.04       17.72      3.86 o
   5  -3   6      858.78      892.80     40.49 o
   6  -3   6        0.01        6.45      4.84 o
   7  -3   6      244.43      242.31     15.28 o
   8  -3   6      306.70      314.95     36.16 o
  -8  -2   6      147.08      150.90     12.49 o
  -7  -2   6      486.91      473.21     30.91 o
  -6  -2   6      470.07      495.32     17.81 o
  -5  -2   6      604.62      603.08     21.61 o
  -4  -2   6     1358.27     1350.45     30.31 o
  -3  -2   6       67.41       70.59      4.15 o
  -2  -2   6      364.54      352.78     10.22 o
  -1  -2   6     1888.44     1986.18     41.09 o
   0  -2   6      545.56      564.16     12.28 o
   1  -2   6      425.66      410.07     14.66 o
   2  -2   6       15.20       15.55      3.16 o
   3  -2   6      616.96      704.92     19.71 o
   4  -2   6        0.22        1.49      2.55 o
   5  -2   6      302.63      301.92     16.68 o
   6  -2   6      187.67      170.97      9.65 o
   7  -2   6      761.53      799.63     40.43 o
   8  -2   6       35.76       28.44      6.10 o
  -8  -1   6      116.50      128.07     11.80 o
  -7  -1   6       16.58       17.48      2.24 o
  -6  -1   6       19.56       18.38      3.70 o
  -5  -1   6      295.71      304.70     12.31 o
  -4  -1   6      194.80      208.44      8.22 o
  -3  -1   6      248.52      239.42      8.25 o
  -2  -1   6        1.74        5.49      1.53 o
  -1  -1   6        1.93       -1.42      1.89 o
   0  -1   6       17.90       17.55      3.23 o
   1  -1   6     1325.92     1284.89     33.06 o
   2  -1   6     1278.99     1278.93     27.05 o
   3  -1   6      439.51      463.68     14.38 o
   4  -1   6      915.84      889.88     26.22 o
   5  -1   6      104.40      104.33      7.41 o
   6  -1   6      224.91      244.59     14.43 o
   7  -1   6      106.33      113.02     12.68 o
   8  -1   6      199.62      208.88     15.71 o
   9  -1   6       73.75       86.10     10.04 o
  -8   0   6       99.12      101.49     12.92 o
  -7   0   6        7.91       17.20      5.26 o
  -6   0   6      500.38      548.97     38.93 o
  -5   0   6      538.35      543.01     19.68 o
  -4   0   6       15.63       14.17      1.95 o
  -3   0   6      336.84      335.36     11.16 o
  -2   0   6       48.84       61.24      3.93 o
  -1   0   6        3.61        8.77      1.85 o
   0   0   6        0.36        0.64      1.54 o
   1   0   6      514.55      514.19     13.92 o
   2   0   6       48.95       61.02      4.89 o
   3   0   6      829.43      830.92     23.10 o
   4   0   6      111.36      104.20      5.98 o
   5   0   6       88.96       89.49      5.41 o
   6   0   6      271.40      269.03     11.74 o
   7   0   6       67.09       56.98      5.92 o
   8   0   6       86.96       72.22      7.43 o
   9   0   6       12.70       22.90      5.82 o
  -8   1   6      116.73      111.18     10.93 o
  -7   1   6      379.18      408.41     32.94 o
  -6   1   6        8.80       10.67      5.82 o
  -5   1   6       32.67       26.85      4.42 o
  -4   1   6        1.39        2.62      3.84 o
  -3   1   6      512.26      464.95     13.04 o
  -2   1   6     1866.45     1943.93     48.29 o
  -1   1   6       21.01       26.51      3.01 o
   0   1   6     1157.44     1124.00     32.65 o
   1   1   6      621.49      664.22     18.36 o
   2   1   6      457.66      453.30     12.02 o
   3   1   6        3.64        0.52      1.96 o
   4   1   6      699.90      703.91     21.11 o
   5   1   6      595.54      589.89     26.12 o
   6   1   6        1.90        7.01      2.74 o
   7   1   6        0.01        6.17      3.46 o
   8   1   6        6.35        5.50      3.53 o
   9   1   6       19.82       16.75      7.92 o
  -8   2   6        2.45       -2.61      5.69 o
  -7   2   6       39.88       22.57     11.45 o
  -6   2   6      446.12      397.10     23.89 o
  -5   2   6       85.12       71.56      6.49 o
  -4   2   6       27.87       29.65      7.95 o
  -3   2   6     1212.16     1315.92     39.60 o
  -2   2   6     1239.09     1412.06     34.78 o
  -1   2   6      514.19      519.78     14.06 o
   0   2   6      442.48      387.63      9.67 o
   1   2   6    12001.51    12707.50    238.19 o
   2   2   6     6409.24     6838.98    128.39 o
   3   2   6      173.42      144.54      6.12 o
   4   2   6      389.49      429.64     17.25 o
   5   2   6     1231.75     1300.26     47.66 o
   6   2   6      321.61      335.15     16.04 o
   7   2   6      234.72      225.91     13.79 o
   8   2   6       90.57       95.31      9.65 o
   9   2   6      130.75      105.12     12.69 o
  -8   3   6       10.66        8.83      7.04 o
  -7   3   6      354.78      395.71     29.85 o
  -6   3   6      582.27      603.65     45.24 o
  -5   3   6        8.02        4.75      3.07 o
  -4   3   6      106.81      100.53      6.51 o
  -3   3   6       73.81       79.07      3.34 o
  -2   3   6       74.84       68.79      4.24 o
  -1   3   6        3.94        3.47      1.26 o
   0   3   6        1.28       -2.79      1.86 o
   1   3   6      857.46      833.53     21.04 o
   2   3   6     1023.28     1023.02     22.98 o
   3   3   6      311.99      333.08     11.73 o
   4   3   6        6.96       16.37      4.22 o
   5   3   6       39.50       39.76      3.79 o
   6   3   6       65.70       58.61      5.25 o
   7   3   6       42.17       51.05      6.48 o
   8   3   6       23.05       27.18      5.24 o
   9   3   6        9.93       23.61      8.96 o
  -8   4   6       11.06       -1.00     10.43 o
  -7   4   6       53.52       62.54      9.58 o
  -6   4   6        2.95       12.97      5.34 o
  -5   4   6       23.32       31.38      6.05 o
  -4   4   6      154.53      160.40      8.94 o
  -3   4   6     1172.69     1166.45     30.88 o
  -2   4   6        7.69        8.20      1.77 o
  -1   4   6       62.43       72.25      3.78 o
   0   4   6      193.73      191.47      6.66 o
   1   4   6      290.68      276.25      7.96 o
   2   4   6       27.53       24.75      3.28 o
   3   4   6      258.76      258.71     10.27 o
   4   4   6      745.93      772.24     25.85 o
   5   4   6      136.27      129.60      6.35 o
   6   4   6        9.57        5.20      3.87 o
   7   4   6       17.24        6.51      5.13 o
   8   4   6        7.73       -0.43      5.02 o
  -7   5   6        6.56       16.96      7.44 o
  -6   5   6       41.05       62.55      8.09 o
  -5   5   6       15.89       30.48      5.52 o
  -4   5   6       19.07        7.89      4.26 o
  -3   5   6      155.02      147.93      6.31 o
  -2   5   6      136.11      139.84      5.81 o
  -1   5   6      554.96      538.53     14.37 o
   0   5   6      422.54      426.22     12.01 o
   1   5   6       23.71       23.72      1.95 o
   2   5   6      162.03      155.52      6.37 o
   3   5   6       96.45       91.62      5.37 o
   4   5   6       31.05       37.98      3.88 o
   5   5   6       29.20       25.30      4.10 o
   6   5   6      142.00      132.48     10.50 o
   7   5   6      503.62      552.86     54.92 o
   8   5   6       13.79       20.53      7.36 o
  -7   6   6      714.76      794.02     59.95 o
  -6   6   6       68.22       57.75     18.17 o
  -5   6   6       60.04       71.80     11.12 o
  -4   6   6     1504.95     1446.79     99.03 o
  -3   6   6     1405.79     1470.63     59.65 o
  -2   6   6      113.42      114.79      5.23 o
  -1   6   6        0.20        0.14      1.42 o
   0   6   6     2914.73     3053.68     85.99 o
   1   6   6       93.58       91.86      5.41 o
   2   6   6        8.63       10.20      2.64 o
   3   6   6      104.41      123.93      7.82 o
   4   6   6       95.49       87.31      9.17 o
   5   6   6       26.43       22.07      5.44 o
   6   6   6       65.31       55.41      7.21 o
   7   6   6      247.03      194.81     25.68 o
   8   6   6      178.42      168.17     20.45 o
  -6   7   6       17.28       15.95      8.06 o
  -5   7   6      233.66      242.66     24.26 o
  -4   7   6      360.43      366.77     21.52 o
  -3   7   6      196.66      189.50      9.73 o
  -2   7   6      189.63      202.27     10.78 o
  -1   7   6       13.60       15.86      3.00 o
   0   7   6      165.91      166.89      6.70 o
   1   7   6       49.86       58.18      5.69 o
   2   7   6      166.07      177.86      9.40 o
   3   7   6      981.54      983.49     52.18 o
   4   7   6      163.76      161.86     10.16 o
   5   7   6       10.69        4.08      4.89 o
   6   7   6      283.61      267.85     30.37 o
   7   7   6      153.71      207.67     25.35 o
  -6   8   6       33.08       42.00     15.02 o
  -5   8   6        5.74        8.10     11.25 o
  -4   8   6      148.71      150.44     15.99 o
  -3   8   6       53.09       57.72      4.70 o
  -2   8   6      125.60      109.96      7.22 o
  -1   8   6      193.96      201.64     12.04 o
   0   8   6       60.59       64.54      5.02 o
   1   8   6        3.93        2.02      2.55 o
   2   8   6        0.03        1.90      2.63 o
   3   8   6        0.10       -1.21      3.42 o
   4   8   6       13.63       11.53      2.71 o
   5   8   6       51.11       46.76      7.40 o
   6   8   6      164.20      193.36     20.38 o
   7   8   6      136.14      181.19     25.30 o
  -4   9   6       73.93      102.25     13.55 o
  -3   9   6      216.08      236.35     31.64 o
  -2   9   6       41.44       57.44      8.70 o
  -1   9   6      348.99      375.65     21.97 o
   0   9   6      264.22      247.43     17.34 o
   1   9   6        9.12        5.37      4.75 o
   2   9   6        0.48        0.53      2.78 o
   3   9   6       13.94       17.98      3.09 o
   4   9   6       17.86        2.52      9.17 o
   5   9   6        9.55        9.85      7.45 o
   6   9   6        3.59       21.65     10.10 o
  -4  10   6      119.01      121.32     21.18 o
  -3  10   6       26.46       25.35     11.54 o
  -2  10   6        7.27       12.60     12.51 o
  -1  10   6       43.91       50.40      9.45 o
   0  10   6       10.91       12.39      8.60 o
   1  10   6       32.81       31.88      5.26 o
   2  10   6      277.98      313.39     29.63 o
   3  10   6       98.75      125.34     14.55 o
   4  10   6       11.69       18.42      7.77 o
   5  10   6       45.55       63.74     15.90 o
  -2  11   6       63.81       78.00     18.07 o
  -1  11   6      171.71      192.37     24.53 o
   0  11   6       13.44       22.38     12.08 o
   1  11   6      418.30      465.86     45.55 o
   2  11   6      370.51      368.12     38.18 o
   3  11   6       51.35       55.66     11.50 o
  -3 -10   7       59.39       63.45      9.92 o
  -2 -10   7       10.10       27.34     10.39 o
  -1 -10   7       48.21       39.71      8.02 o
   0 -10   7       20.25       28.03     12.24 o
   1 -10   7      199.17      188.88     21.25 o
   2 -10   7        0.23        5.43      5.30 o
  -4  -9   7      192.64      186.52     17.88 o
  -3  -9   7      275.31      289.49     28.30 o
  -2  -9   7        0.93        6.42      8.52 o
  -1  -9   7      152.28      142.87     21.43 o
   0  -9   7      114.86      134.41     12.37 o
   1  -9   7       66.25       58.32     14.41 o
   2  -9   7       95.74      116.68     15.56 o
   3  -9   7       71.94       91.94     10.80 o
   4  -9   7      312.61      326.05     30.39 o
  -5  -8   7       27.67       45.16     37.29 o
  -4  -8   7        0.50       -0.60      5.06 o
  -3  -8   7      124.78      144.81     11.67 o
  -2  -8   7      188.13      175.36     15.23 o
  -1  -8   7      168.55      142.65     10.08 o
   0  -8   7        4.94        8.27      4.24 o
   1  -8   7       14.72       22.01      6.79 o
   2  -8   7       65.42       81.43     10.15 o
   3  -8   7       45.31       57.70      7.49 o
   4  -8   7        0.29       12.71      6.62 o
   5  -8   7       12.24       15.56      6.83 o
  -6  -7   7       61.80       47.43     11.97 o
  -5  -7   7       65.19       61.98     16.49 o
  -4  -7   7      141.75      139.47     11.52 o
  -3  -7   7        8.95        7.30      6.65 o
  -2  -7   7      305.28      300.67     18.44 o
  -1  -7   7        0.08        4.21      3.43 o
   0  -7   7      731.32      724.55     36.68 o
   1  -7   7      428.53      440.17     23.50 o
   2  -7   7       24.36       23.98      5.63 o
   3  -7   7        3.37        6.37      5.66 o
   4  -7   7      123.60      124.73      9.78 o
   5  -7   7       35.23       25.33     19.55 o
   6  -7   7       37.80       30.75     11.23 o
  -7  -6   7       32.79       37.35      8.87 o
  -6  -6   7      254.45      301.29     30.94 o
  -5  -6   7       69.67       57.52     13.22 o
  -4  -6   7       29.02       37.70      6.36 o
  -3  -6   7      646.80      578.31     28.01 o
  -2  -6   7      384.46      348.48     18.12 o
  -1  -6   7       16.90       15.10      3.24 o
   0  -6   7      158.16      163.86      8.35 o
   1  -6   7     3368.49     3499.31    152.69 o
   2  -6   7      887.37      864.17     33.18 o
   3  -6   7      567.69      553.67     25.16 o
   4  -6   7      779.11      790.28     40.99 o
   5  -6   7      327.71      305.43     47.00 o
   6  -6   7       19.00        9.65      7.69 o
   7  -6   7       64.85       57.05     14.06 o
  -7  -5   7       26.63       25.76      7.04 o
  -6  -5   7      253.11      261.36     30.98 o
  -5  -5   7        1.51        5.02      3.57 o
  -4  -5   7      284.77      284.93     15.49 o
  -3  -5   7      223.24      221.16     10.82 o
  -2  -5   7      119.28      126.62      6.32 o
  -1  -5   7       47.09       52.55      5.46 o
   0  -5   7       13.82       11.80      6.57 o
   1  -5   7       26.17       38.79      4.98 o
   2  -5   7      135.42      135.05      7.04 o
   3  -5   7       96.86       86.20      7.00 o
   4  -5   7        0.42        0.30      4.00 o
   5  -5   7      224.73      202.45     15.32 o
   6  -5   7      245.96      246.36     24.38 o
   7  -5   7      123.87      108.56     15.49 o
  -7  -4   7       88.97       97.01      8.09 o
  -6  -4   7       41.46       51.23      8.00 o
  -5  -4   7        0.10       -4.52      3.01 o
  -4  -4   7       12.72       12.53      3.46 o
  -3  -4   7      805.74      833.61     27.33 o
  -2  -4   7       48.98       41.74      3.63 o
  -1  -4   7      457.29      412.33     14.63 o
   0  -4   7     1114.02     1135.49     32.34 o
   1  -4   7       65.18       68.88      5.76 o
   2  -4   7        0.52        0.48      2.57 o
   3  -4   7      163.67      189.64     11.34 o
   4  -4   7      251.22      256.07     11.25 o
   5  -4   7       17.73       18.21      5.79 o
   6  -4   7       99.48       97.58     15.15 o
   7  -4   7       27.70       19.65      6.11 o
   8  -4   7       54.51       37.98      7.42 o
  -8  -3   7       46.97       44.60      5.95 o
  -7  -3   7      165.10      185.38     16.96 o
  -6  -3   7       27.38       26.59     31.54 o
  -5  -3   7       26.03       17.99      2.67 o
  -4  -3   7       47.54       46.67      5.44 o
  -3  -3   7      105.62       96.94      6.44 o
  -2  -3   7        2.28        3.81      2.12 o
  -1  -3   7      175.65      185.43      7.45 o
   0  -3   7      227.05      239.65     23.06 o
   1  -3   7       27.70       24.09      3.60 o
   2  -3   7      633.88      648.11     23.29 o
   3  -3   7      634.22      669.85     23.00 o
   4  -3   7        4.53        2.95      2.63 o
   5  -3   7        6.57        8.76      6.85 o
   6  -3   7       13.70       13.01      6.15 o
   7  -3   7      213.51      206.68     12.94 o
   8  -3   7        0.30       10.56      4.69 o
  -8  -2   7       53.66       77.29     17.90 o
  -7  -2   7      487.13      542.87     41.60 o
  -6  -2   7        4.25        5.53      2.00 o
  -5  -2   7      256.09      234.25      9.77 o
  -4  -2   7     3934.56     4159.72    124.94 o
  -3  -2   7       82.41       74.76      4.45 o
  -2  -2   7        0.16        2.33      2.60 o
  -1  -2   7      289.94      324.07      8.88 o
   0  -2   7     2917.99     3035.49     66.92 o
   1  -2   7      160.97      172.43      9.64 o
   2  -2   7       61.86       63.85      4.20 o
   3  -2   7      136.32      153.40      7.12 o
   4  -2   7      313.07      317.15     12.80 o
   5  -2   7      125.24       90.59     12.66 o
   6  -2   7      842.88      925.41     50.61 o
   7  -2   7      348.14      322.19     18.17 o
   8  -2   7       16.44       26.24      6.70 o
  -8  -1   7      123.64      137.78     27.11 o
  -7  -1   7       46.43       63.43     11.04 o
  -6  -1   7       56.48       51.82      3.46 o
  -5  -1   7       52.08       44.68      3.88 o
  -4  -1   7     1235.84     1308.44     37.48 o
  -3  -1   7       68.43       74.14      4.01 o
  -2  -1   7     1453.93     1453.77     41.36 o
  -1  -1   7      946.94      958.76     25.15 o
   0  -1   7      107.46      123.84      5.18 o
   1  -1   7        6.36        8.16      4.02 o
   2  -1   7      217.31      214.22      8.33 o
   3  -1   7      444.58      439.55     18.35 o
   4  -1   7      484.39      483.54     19.16 o
   5  -1   7       11.19       14.12      4.88 o
   6  -1   7      405.89      424.47     21.90 o
   7  -1   7      231.91      219.69     14.15 o
   8  -1   7      107.27       99.50      9.35 o
  -8   0   7      191.25      220.98     20.48 o
  -7   0   7        1.10        5.14      5.06 o
  -6   0   7        0.30        0.71      5.09 o
  -5   0   7        2.67        2.85      0.72 o
  -4   0   7      616.57      639.20     17.85 o
  -3   0   7      240.37      218.14      7.47 o
  -2   0   7      106.98      102.54      3.77 o
  -1   0   7       94.09      103.27      4.28 o
   0   0   7        0.55       -0.41      1.59 o
   1   0   7      318.33      354.55      9.99 o
   2   0   7      867.93      893.90     24.19 o
   3   0   7       39.20       38.67      4.46 o
   4   0   7        7.89        6.70      2.68 o
   5   0   7       14.40       18.82      3.20 o
   6   0   7      397.96      411.59     23.63 o
   7   0   7      104.62      102.06      7.33 o
   8   0   7      110.17      105.29     13.94 o
  -8   1   7       83.93      103.95     13.29 o
  -7   1   7      191.09      218.37     16.44 o
  -6   1   7        1.72        1.22      5.20 o
  -5   1   7      576.50      567.18     35.05 o
  -4   1   7        0.18        1.50      1.07 o
  -3   1   7      190.85      196.15     10.80 o
  -2   1   7      328.48      326.71     10.87 o
  -1   1   7     1463.71     1388.96     36.44 o
   0   1   7      237.62      227.93      7.44 o
   1   1   7        2.23        5.59      2.64 o
   2   1   7        0.97        1.92      2.88 o
   3   1   7       14.82       16.34      2.42 o
   4   1   7      127.20      127.35      6.51 o
   5   1   7       95.10       99.86      6.49 o
   6   1   7       47.28       49.51      5.85 o
   7   1   7        2.83        2.50      4.28 o
   8   1   7        1.62       15.50      7.75 o
  -8   2   7      154.68      182.62     19.85 o
  -7   2   7       24.75       20.91      7.11 o
  -6   2   7      216.95      225.04     16.16 o
  -5   2   7       73.40       72.19      8.28 o
  -4   2   7       55.31       48.72      5.52 o
  -3   2   7        5.86        4.11      1.28 o
  -2   2   7      332.28      350.28     11.04 o
  -1   2   7       73.07       73.93      3.48 o
   0   2   7       29.26       32.91      2.92 o
   1   2   7        0.12        8.16      2.43 o
   2   2   7      875.80      860.42     23.66 o
   3   2   7      673.99      688.75     23.00 o
   4   2   7        5.35        9.51      3.36 o
   5   2   7      561.43      593.27     29.77 o
   6   2   7       20.31       17.72      3.77 o
   7   2   7      115.60      114.40      9.68 o
   8   2   7        3.90        4.66      4.06 o
  -8   3   7       58.84       54.30      9.60 o
  -7   3   7      259.80      246.47     22.40 o
  -6   3   7        0.48       -1.27      4.14 o
  -5   3   7      503.87      550.14     37.96 o
  -4   3   7      736.00      668.75     34.76 o
  -3   3   7      199.34      207.24      8.02 o
  -2   3   7       25.29       25.45      2.05 o
  -1   3   7        6.80        8.97      1.76 o
   0   3   7      261.65      284.02      9.09 o
   1   3   7      109.95      114.46      4.91 o
   2   3   7      225.98      239.05     17.55 o
   3   3   7        6.54       10.62      3.13 o
   4   3   7      273.60      273.45     13.48 o
   5   3   7       70.76       64.46     11.42 o
   6   3   7      142.70      141.74     10.67 o
   7   3   7       13.11       10.57      6.03 o
   8   3   7      179.06      194.25     18.00 o
  -7   4   7       31.35       30.05      9.97 o
  -6   4   7       57.24       82.30     19.32 o
  -5   4   7       27.64       34.00      6.58 o
  -4   4   7       70.23       63.81      7.95 o
  -3   4   7        9.33        6.65      1.19 o
  -2   4   7     1156.13     1168.54     39.29 o
  -1   4   7     1011.84     1049.21     26.61 o
   0   4   7        1.66        1.17      2.62 o
   1   4   7      307.80      313.46     11.94 o
   2   4   7        7.13        6.32      1.55 o
   3   4   7       93.79       97.70      5.91 o
   4   4   7        3.56        1.53      3.44 o
   5   4   7      119.07      114.73      6.53 o
   6   4   7       84.42       76.43      7.47 o
   7   4   7       15.55       21.40      6.04 o
   8   4   7       28.32       39.16      9.03 o
  -7   5   7        2.50        6.67      6.10 o
  -6   5   7        0.09        0.35      6.67 o
  -5   5   7      168.83      179.00     15.61 o
  -4   5   7      263.79      266.88     14.96 o
  -3   5   7      146.09      154.27      7.70 o
  -2   5   7      177.12      179.42      7.92 o
  -1   5   7        3.65        1.79      1.34 o
   0   5   7        6.95        7.86      2.16 o
   1   5   7      412.77      394.17     12.27 o
   2   5   7      645.92      648.58     21.19 o
   3   5   7        0.58        9.60      2.93 o
   4   5   7      184.16      171.75      8.18 o
   5   5   7       16.33       11.42      4.95 o
   6   5   7      108.51      118.06     18.96 o
   7   5   7       43.97       33.64     18.33 o
   8   5   7       88.74       77.05     13.89 o
  -6   6   7      240.78      224.13     20.10 o
  -5   6   7      522.11      521.03     43.27 o
  -4   6   7        0.36       -0.61      3.91 o
  -3   6   7       67.29       62.80      5.74 o
  -2   6   7       10.21        9.57      1.75 o
  -1   6   7       64.63       71.20      4.77 o
   0   6   7        2.51        3.91      2.77 o
   1   6   7        0.43        1.37      2.14 o
   2   6   7      183.98      195.06      8.63 o
   3   6   7       88.06       74.61      4.81 o
   4   6   7        2.32        3.08      3.42 o
   5   6   7      160.91      138.96     10.46 o
   6   6   7        2.44       -1.24      7.73 o
   7   6   7        6.71       11.43      9.67 o
  -6   7   7        2.42        5.37      7.64 o
  -5   7   7      189.87      198.16     18.61 o
  -4   7   7      660.81      674.48     39.54 o
  -3   7   7       29.90       33.84      2.80 o
  -2   7   7      580.84      585.64     27.22 o
  -1   7   7       13.53       13.10      2.33 o
   0   7   7       12.97       14.77      2.44 o
   1   7   7       93.54       79.74      6.90 o
   2   7   7      127.31      111.88      8.31 o
   3   7   7      523.15      571.13     32.60 o
   4   7   7      369.90      404.54     24.17 o
   5   7   7      160.75      180.98     15.11 o
   6   7   7      118.52       96.91     14.05 o
   7   7   7      280.03      261.65     21.32 o
  -5   8   7      249.35      274.87     45.20 o
  -4   8   7      205.67      168.41     18.91 o
  -3   8   7       88.78       72.38      6.42 o
  -2   8   7      172.67      170.00     10.26 o
  -1   8   7       13.85       10.96      3.00 o
   0   8   7       12.90       11.98      2.85 o
   1   8   7      174.21      161.37     11.20 o
   2   8   7       14.00       11.40      5.00 o
   3   8   7       91.37       88.66     10.72 o
   4   8   7      103.88      115.39     13.24 o
   5   8   7      128.24      118.37     40.95 o
   6   8   7        6.50       13.33     10.47 o
  -4   9   7        0.28        0.88      5.40 o
  -3   9   7        7.57       13.27      6.90 o
  -2   9   7      104.30       90.63     13.14 o
  -1   9   7      122.48      126.13     11.08 o
   0   9   7        0.65       10.36      4.26 o
   1   9   7      156.86      148.07     13.14 o
   2   9   7       85.70       81.78      7.03 o
   3   9   7       11.03        4.75      4.45 o
   4   9   7       15.16       32.06      9.62 o
   5   9   7       15.51       17.15      7.62 o
  -3  10   7      104.26       96.56     20.54 o
  -2  10   7       38.98       60.74     15.82 o
  -1  10   7        5.94       12.84      5.93 o
   0  10   7        9.62       17.16      8.49 o
   1  10   7      138.00      143.13     15.60 o
   2  10   7      175.86      158.84     15.49 o
   3  10   7        1.38        9.42     10.29 o
   4  10   7      212.06      229.72     22.91 o
  -1  11   7        7.05        3.43     14.66 o
   0  11   7        0.00       28.20      9.24 o
   1  11   7        2.26       14.47     19.04 o
   2  11   7      232.15      214.11     44.38 o
  -1 -10   8      104.67      126.45     13.52 o
   0 -10   8       53.46       64.19     10.43 o
   1 -10   8        0.00        7.24      5.75 o
  -3  -9   8       43.74       33.00      7.35 o
  -2  -9   8      215.04      200.94     18.01 o
  -1  -9   8      767.67      862.88     82.67 o
   0  -9   8        0.48        7.37      6.04 o
   1  -9   8       69.72       82.83      8.92 o
   2  -9   8       10.49       -0.59     14.51 o
   3  -9   8       26.17       26.29     11.00 o
  -5  -8   8       10.79       13.17      6.67 o
  -4  -8   8       17.65       14.21      6.17 o
  -3  -8   8        0.14        9.22      8.71 o
  -2  -8   8       12.54       20.79      7.07 o
  -1  -8   8        3.08       11.97      5.73 o
   0  -8   8        9.93       -1.84      6.61 o
   1  -8   8      147.59      143.66     10.81 o
   2  -8   8      556.68      627.75     47.12 o
   3  -8   8       13.50       12.07      7.03 o
   4  -8   8       61.44       58.07      9.87 o
  -5  -7   8      500.52      527.37     51.66 o
  -4  -7   8       88.79      101.21     12.46 o
  -3  -7   8      132.48      110.01     16.21 o
  -2  -7   8        0.17       -4.85      4.20 o
  -1  -7   8      324.70      327.36     25.68 o
   0  -7   8        5.47        7.54      4.65 o
   1  -7   8      138.94      131.74     10.87 o
   2  -7   8       72.97       66.61      8.02 o
   3  -7   8       16.55        7.94      5.73 o
   4  -7   8       96.65      104.09     11.96 o
   5  -7   8      123.99      108.98     16.87 o
  -6  -6   8        6.01       12.38      8.19 o
  -5  -6   8       21.16       13.89      5.28 o
  -4  -6   8        5.73        4.02      5.14 o
  -3  -6   8      149.82      168.34     15.89 o
  -2  -6   8      391.85      379.90     20.78 o
  -1  -6   8      110.15      112.56      8.11 o
   0  -6   8        4.74        4.63      5.29 o
   1  -6   8       17.89       15.69      4.08 o
   2  -6   8        5.84        0.04      6.39 o
   3  -6   8      125.99      117.47     10.54 o
   4  -6   8       24.29       30.90      8.00 o
   5  -6   8      316.67      358.90     32.66 o
   6  -6   8      132.54      120.97     36.22 o
  -6  -5   8       82.61       86.89     11.69 o
  -5  -5   8       95.95      109.43     10.65 o
  -4  -5   8      264.27      241.51     14.45 o
  -3  -5   8        2.94        1.54      3.76 o
  -2  -5   8       11.47        8.41      3.19 o
  -1  -5   8       52.21       49.16      3.96 o
   0  -5   8      240.97      246.63     11.12 o
   1  -5   8      727.99      726.90     28.58 o
   2  -5   8        0.23       -4.20      3.53 o
   3  -5   8        6.41        1.36      3.68 o
   4  -5   8       11.22        8.35      7.71 o
   5  -5   8       96.48       90.63     12.28 o
   6  -5   8        2.61        1.30      6.56 o
   7  -5   8       16.85       13.21      7.83 o
  -7  -4   8       23.56       29.63      5.77 o
  -6  -4   8      348.07      381.56     29.60 o
  -5  -4   8      188.29      203.22     13.63 o
  -4  -4   8        9.51        8.15      3.12 o
  -3  -4   8       64.72       54.99      5.01 o
  -2  -4   8      307.66      301.06     13.44 o
  -1  -4   8      537.86      596.32     32.35 o
   0  -4   8       11.10       13.43      2.74 o
   1  -4   8      692.90      706.81     29.49 o
   2  -4   8      446.57      414.99     17.82 o
   3  -4   8        7.13        1.21      3.31 o
   4  -4   8        0.00        4.72      4.74 o
   5  -4   8       73.02       56.14     11.27 o
   6  -4   8       22.85       28.92      9.52 o
   7  -4   8       14.80        6.05      7.53 o
  -7  -3   8       12.41        2.80      4.15 o
  -6  -3   8      130.09      122.10     18.76 o
  -5  -3   8       15.82       14.24      5.11 o
  -4  -3   8       71.54       83.64      5.82 o
  -3  -3   8      401.97      400.03     16.78 o
  -2  -3   8      636.05      654.11     20.07 o
  -1  -3   8        3.74        4.10      2.21 o
   0  -3   8       45.89       56.50      3.86 o
   1  -3   8      195.12      201.31      9.99 o
   2  -3   8      231.17      232.07     11.56 o
   3  -3   8       46.28       46.14      4.76 o
   4  -3   8      449.50      453.68     20.13 o
   5  -3   8       76.02       80.29      9.14 o
   6  -3   8        0.46        1.99     10.85 o
   7  -3   8        3.09        6.31      6.45 o
  -7  -2   8        1.71        6.49      6.70 o
  -6  -2   8      239.49      207.45     18.62 o
  -5  -2   8      712.34      704.89     33.92 o
  -4  -2   8      203.93      212.87      8.54 o
  -3  -2   8       46.63       54.63      4.87 o
  -2  -2   8      261.89      260.89     10.58 o
  -1  -2   8       18.65       19.00      2.75 o
   0  -2   8      628.42      627.83     19.99 o
   1  -2   8        1.60        4.26      4.79 o
   2  -2   8      153.45      144.13      7.89 o
   3  -2   8       85.49       93.86      6.42 o
   4  -2   8      148.77      144.03      9.83 o
   5  -2   8      125.37      136.97     10.07 o
   6  -2   8        0.51       -0.15      5.15 o
   7  -2   8        0.13        0.85      6.56 o
   8  -2   8      572.92      525.83     35.82 o
  -7  -1   8       96.33       83.74     16.02 o
  -6  -1   8      134.72      114.73     10.02 o
  -5  -1   8       51.16       57.71      5.20 o
  -4  -1   8       41.31       42.89      3.41 o
  -3  -1   8      330.09      341.49     11.21 o
  -2  -1   8      884.17      876.21     25.67 o
  -1  -1   8        0.26       -1.97      2.17 o
   0  -1   8      496.28      464.46     13.49 o
   1  -1   8      636.71      626.62     16.71 o
   2  -1   8        4.31        6.33      2.86 o
   3  -1   8      278.45      288.50     12.94 o
   4  -1   8      190.57      201.05      9.55 o
   5  -1   8      223.43      252.91     21.15 o
   6  -1   8       65.60       53.71      8.17 o
   7  -1   8       97.47      101.58      9.60 o
   8  -1   8       46.87       46.33      9.83 o
  -7   0   8       28.36       30.87      8.41 o
  -6   0   8      131.69      142.39     13.63 o
  -5   0   8       19.56       17.69      1.78 o
  -4   0   8       37.77       37.09      3.34 o
  -3   0   8      113.40      109.69      5.32 o
  -2   0   8      277.34      292.69     10.62 o
  -1   0   8      192.42      211.99      7.45 o
   0   0   8       50.68       46.59      3.09 o
   1   0   8      169.89      173.20      7.43 o
   2   0   8        6.10        9.01      1.40 o
   3   0   8      845.51      837.32     27.49 o
   4   0   8       52.17       43.40      3.63 o
   5   0   8       95.04      101.54      8.27 o
   6   0   8      177.57      179.25     21.39 o
   7   0   8      560.06      564.43     44.97 o
   8   0   8       51.86       72.47      8.37 o
  -7   1   8       61.49       68.55     12.98 o
  -6   1   8      530.72      545.45     43.81 o
  -5   1   8      228.85      256.37     21.76 o
  -4   1   8      128.00      124.66      7.23 o
  -3   1   8      308.56      308.40     12.53 o
  -2   1   8        0.27       -0.16      1.39 o
  -1   1   8       61.13       64.29      3.60 o
   0   1   8      113.78      124.34      6.25 o
   1   1   8      446.39      454.70     15.98 o
   2   1   8      209.85      224.16      9.34 o
   3   1   8       24.04       17.61      3.23 o
   4   1   8       17.23       15.56      4.83 o
   5   1   8        5.73        4.46      3.12 o
   6   1   8        1.71        4.72      4.43 o
   7   1   8       49.85       57.75      7.10 o
   8   1   8        0.60        1.15      3.78 o
  -7   2   8       27.30       18.92     12.20 o
  -6   2   8      138.95      144.02     14.33 o
  -5   2   8       10.07       27.21     10.18 o
  -4   2   8      338.39      357.05     21.26 o
  -3   2   8      510.98      529.86     19.53 o
  -2   2   8       13.50       11.58      2.86 o
  -1   2   8       34.42       28.98      2.95 o
   0   2   8      599.31      603.89     19.60 o
   1   2   8       53.28       57.31      3.59 o
   2   2   8        0.71       -1.56      2.34 o
   3   2   8      124.34      129.81      6.73 o
   4   2   8      655.09      679.64     30.56 o
   5   2   8      148.23      149.67     11.52 o
   6   2   8        6.84        6.35      3.99 o
   7   2   8       20.15       13.32      4.56 o
   8   2   8        0.00        1.28      5.02 o
  -7   3   8       83.55       69.60     10.98 o
  -6   3   8       55.16       48.24      7.07 o
  -5   3   8       34.28       33.93      6.39 o
  -4   3   8       16.10       13.58      4.11 o
  -3   3   8      144.81      131.51      6.90 o
  -2   3   8      552.02      550.50     19.05 o
  -1   3   8      104.12      102.67      5.43 o
   0   3   8        7.32        6.25      2.36 o
   1   3   8       15.46       18.04      2.91 o
   2   3   8       15.30       17.03      2.75 o
   3   3   8       25.47       22.90      3.61 o
   4   3   8        3.13       -1.55      5.54 o
   5   3   8       44.91       11.05      9.99 o
   6   3   8       11.66        9.50      4.19 o
   7   3   8      283.47      298.33     22.13 o
   8   3   8      121.68      128.03     14.35 o
  -7   4   8      231.51      208.67     20.97 o
  -6   4   8       93.87      126.62     20.21 o
  -5   4   8        6.97        9.22      5.13 o
  -4   4   8      144.60      151.43     16.35 o
  -3   4   8       11.91       14.36      1.89 o
  -2   4   8      810.05      859.89     30.07 o
  -1   4   8       18.73       18.59      3.16 o
   0   4   8      960.13     1008.09     33.50 o
   1   4   8     1265.33     1375.00     62.84 o
   2   4   8      866.64      922.28     32.96 o
   3   4   8        3.12        3.41      2.84 o
   4   4   8      145.06      142.31     15.36 o
   5   4   8      222.75      235.96     16.96 o
   6   4   8       94.16       85.43      7.51 o
   7   4   8        0.39       10.00     17.80 o
   8   4   8        4.45       15.17      9.97 o
  -6   5   8       89.23       99.35     21.30 o
  -5   5   8      102.41       94.75     11.41 o
  -4   5   8      171.73      186.18     14.94 o
  -3   5   8        4.08        3.97      1.80 o
  -2   5   8        3.01       -0.11      1.59 o
  -1   5   8       14.18       12.09      1.89 o
   0   5   8       61.84       67.97      3.84 o
   1   5   8       80.89       84.97      4.78 o
   2   5   8       13.95       12.58      2.66 o
   3   5   8      390.27      413.20     23.97 o
   4   5   8      225.55      236.42     12.76 o
   5   5   8        3.11        4.12      3.44 o
   6   5   8       33.00       36.27      8.40 o
   7   5   8       20.28        7.04     10.33 o
  -6   6   8       48.67       48.36     10.81 o
  -5   6   8       35.62       38.75      6.78 o
  -4   6   8       31.18       54.22      6.89 o
  -3   6   8      602.07      677.01     26.56 o
  -2   6   8       91.95       93.83      7.46 o
  -1   6   8       26.77       27.32      3.24 o
   0   6   8        3.03        2.63      2.52 o
   1   6   8      146.83      148.32      7.38 o
   2   6   8        3.60        7.39      2.50 o
   3   6   8       17.30       16.51      3.12 o
   4   6   8       33.84       35.67      9.65 o
   5   6   8       10.84       26.73      9.74 o
   6   6   8      329.90      330.91     30.21 o
   7   6   8       64.33       68.88     18.36 o
  -5   7   8       14.30       27.76     10.01 o
  -4   7   8       28.50       41.58      6.91 o
  -3   7   8      733.68      736.28     39.83 o
  -2   7   8        9.33        9.06      2.10 o
  -1   7   8      177.01      188.90      8.23 o
   0   7   8      666.56      679.36     34.95 o
   1   7   8       44.28       34.45      3.14 o
   2   7   8       20.16       23.96      4.02 o
   3   7   8       34.90       43.61      5.93 o
   4   7   8       13.61        8.61      5.08 o
   5   7   8      328.62      335.34     66.16 o
   6   7   8       28.18       29.27      9.10 o
  -4   8   8       34.22       57.87     18.26 o
  -3   8   8      214.11      211.39     22.20 o
  -2   8   8       42.91       33.27      6.75 o
  -1   8   8        6.08        6.05      3.63 o
   0   8   8        2.81        3.13      2.68 o
   1   8   8       30.53       25.11      4.07 o
   2   8   8      110.04       94.01      8.32 o
   3   8   8      313.34      291.43     30.02 o
   4   8   8       18.50        5.65      7.29 o
   5   8   8       16.89       13.05     12.14 o
   6   8   8       12.08        9.78     12.01 o
  -3   9   8        3.46        3.34      3.66 o
  -2   9   8       25.71       28.36      6.91 o
  -1   9   8        2.35       -0.50     10.55 o
   0   9   8      179.02      138.13     12.90 o
   1   9   8      149.56      164.62     16.33 o
   2   9   8        7.56        8.61      5.37 o
   3   9   8       20.02        7.19      4.86 o
   4   9   8       26.35       52.21     13.79 o
   5   9   8        0.09       14.05      9.65 o
  -2  10   8       10.99        0.28      8.91 o
  -1  10   8      243.00      243.35     24.67 o
   0  10   8       14.22       26.57     10.09 o
   1  10   8       72.65       61.72      8.24 o
   2  10   8       12.44       28.13     10.29 o
   3  10   8      438.32      441.22     42.00 o
  -2  -9   9       46.41       47.51      8.55 o
  -1  -9   9       13.37       13.76      6.84 o
   0  -9   9      234.84      220.84     23.23 o
   1  -9   9      250.24      241.46     21.95 o
   2  -9   9       13.44       15.13      6.41 o
  -3  -8   9       28.41       36.22      8.15 o
  -2  -8   9        6.64        6.76      6.64 o
  -1  -8   9        2.21       -2.74      6.09 o
   0  -8   9        0.00       12.37      5.71 o
   1  -8   9       27.64       25.84     14.02 o
   2  -8   9        1.99       -2.15      5.54 o
   3  -8   9      235.44      222.21     19.00 o
  -5  -7   9       93.09      103.46     20.98 o
  -4  -7   9      116.22      119.05     12.29 o
  -3  -7   9      469.99      461.73     30.70 o
  -2  -7   9       72.78       70.54      9.42 o
  -1  -7   9       14.28       18.11      8.65 o
   0  -7   9        1.57       10.21      5.81 o
   1  -7   9       90.80      100.63     10.51 o
   2  -7   9        5.05        7.24      5.87 o
   3  -7   9       44.48       42.85      7.03 o
   4  -7   9        2.58       -3.81      4.93 o
   5  -7   9        0.28        0.01      8.03 o
  -5  -6   9      199.87      248.17     35.51 o
  -4  -6   9       35.99       27.75      8.79 o
  -3  -6   9      316.55      278.56     23.12 o
  -2  -6   9       59.94       42.55      5.91 o
  -1  -6   9       95.19      122.75      9.56 o
   0  -6   9      665.37      710.89     40.20 o
   1  -6   9       91.36       88.82     10.09 o
   2  -6   9      268.89      262.75     18.06 o
   3  -6   9      187.84      188.58     17.86 o
   4  -6   9      170.08      157.14     12.77 o
   5  -6   9        3.45        2.69      6.41 o
  -6  -5   9       72.41       79.37     14.90 o
  -5  -5   9        5.91       14.44     10.88 o
  -4  -5   9        9.23       17.01      4.86 o
  -3  -5   9       29.56       40.17      5.46 o
  -2  -5   9       78.05       70.74      6.81 o
  -1  -5   9       14.06       21.71     10.95 o
   0  -5   9       10.23       15.08      3.48 o
   1  -5   9        1.73       -3.13      3.76 o
   2  -5   9       44.62       45.58      6.61 o
   3  -5   9      256.80      238.96     18.24 o
   4  -5   9       55.92       31.81      9.36 o
   5  -5   9       78.37       69.84      9.63 o
   6  -5   9        6.52       11.61     18.27 o
  -6  -4   9       98.85       85.58     13.95 o
  -5  -4   9      105.49      129.16     12.96 o
  -4  -4   9      608.22      634.77     38.38 o
  -3  -4   9      250.34      258.68     12.75 o
  -2  -4   9      160.09      182.32     11.67 o
  -1  -4   9       29.73       27.91      4.20 o
   0  -4   9      167.64      180.73     10.10 o
   1  -4   9     1005.99     1083.37     50.96 o
   2  -4   9      151.21      153.40      9.43 o
   3  -4   9      118.37      109.64     14.14 o
   4  -4   9       14.29       22.01      6.72 o
   5  -4   9       41.94       30.11      9.71 o
   6  -4   9      107.75      125.99     14.24 o
   7  -4   9       27.26       19.09     14.30 o
  -7  -3   9       14.06       11.98      3.99 o
  -6  -3   9       21.85       28.39      5.89 o
  -5  -3   9      120.04      106.50     13.19 o
  -4  -3   9      179.99      157.48      8.49 o
  -3  -3   9        0.75       -0.25      2.51 o
  -2  -3   9      292.19      295.38     14.61 o
  -1  -3   9      351.46      364.58     15.29 o
   0  -3   9       11.66       13.22      3.04 o
   1  -3   9      137.82      146.81      7.55 o
   2  -3   9        1.76        3.01      3.85 o
   3  -3   9      449.48      445.11     20.62 o
   4  -3   9      284.33      249.13     18.07 o
   5  -3   9       13.27       20.49      6.20 o
   6  -3   9      185.36      180.66     18.22 o
   7  -3   9        0.78        8.11     10.71 o
  -7  -2   9       42.86       70.41     10.14 o
  -6  -2   9        6.38        1.77      5.06 o
  -5  -2   9       31.09       20.36      4.43 o
  -4  -2   9      219.61      219.42     11.43 o
  -3  -2   9      130.81      144.65      7.13 o
  -2  -2   9      259.21      264.78     10.90 o
  -1  -2   9       68.83       69.88      4.55 o
   0  -2   9        4.66        2.92      2.28 o
   1  -2   9       29.49       28.47      3.63 o
   2  -2   9       83.28       91.58      6.18 o
   3  -2   9       11.85        8.89      4.46 o
   4  -2   9        4.43        7.35      5.81 o
   5  -2   9        5.89        2.67      4.14 o
   6  -2   9      350.38      372.32     32.53 o
   7  -2   9       71.38       96.59     12.37 o
  -7  -1   9      301.63      280.51     25.60 o
  -6  -1   9       26.54       31.67     10.99 o
  -5  -1   9      123.76      117.38     12.53 o
  -4  -1   9      793.86      793.94     33.23 o
  -3  -1   9      431.50      460.16     16.27 o
  -2  -1   9        4.61        9.83      2.98 o
  -1  -1   9       64.92       65.32      4.07 o
   0  -1   9     1530.30     1620.98     46.85 o
   1  -1   9        0.49        1.09      2.84 o
   2  -1   9      158.83      152.25      8.40 o
   3  -1   9        9.23        5.08      4.14 o
   4  -1   9       58.11       50.80      7.82 o
   5  -1   9       55.07       61.23      5.81 o
   6  -1   9      146.21      146.89     21.27 o
   7  -1   9       66.63       57.97      9.37 o
  -7   0   9      241.55      238.98     22.12 o
  -6   0   9      129.42      149.72     24.32 o
  -5   0   9      152.05      130.15     11.05 o
  -4   0   9      137.46      122.31      8.56 o
  -3   0   9        3.74        7.57      2.31 o
  -2   0   9       50.45       46.22      3.72 o
  -1   0   9        0.36        3.25      2.33 o
   0   0   9        5.14        4.07      3.27 o
   1   0   9       20.07       19.61      4.04 o
   2   0   9      202.21      210.66     10.21 o
   3   0   9     1008.78     1046.25     37.12 o
   4   0   9        2.65        3.19      3.53 o
   5   0   9      144.05      138.69      9.73 o
   6   0   9      120.20      114.93     10.70 o
   7   0   9      230.01      252.41     19.66 o
  -7   1   9       72.62       72.22     20.84 o
  -6   1   9       41.27       48.62     12.72 o
  -5   1   9      200.31      186.52     19.40 o
  -4   1   9      782.66      854.46     36.00 o
  -3   1   9      125.93      117.89      6.19 o
  -2   1   9       96.98       92.97      5.29 o
  -1   1   9       61.87       55.74      4.98 o
   0   1   9       38.03       40.66      3.77 o
   1   1   9      137.18      133.28      7.41 o
   2   1   9       19.56       23.43      4.20 o
   3   1   9       12.64       15.97      4.55 o
   4   1   9      308.46      302.57     16.11 o
   5   1   9       41.42       48.55      6.07 o
   6   1   9       97.38      118.65     11.74 o
   7   1   9        2.70        3.40      6.37 o
  -7   2   9        0.64       21.29      9.77 o
  -6   2   9       81.96       94.42     14.64 o
  -5   2   9        4.80       11.42      8.40 o
  -4   2   9        0.20       -7.29      4.86 o
  -3   2   9       39.52       32.45      2.96 o
  -2   2   9       41.18       41.83      3.35 o
  -1   2   9     1005.45     1096.22     42.45 o
   0   2   9      336.95      369.04     13.30 o
   1   2   9      128.86      132.62      7.28 o
   2   2   9      335.69      350.50     14.68 o
   3   2   9      299.04      290.21     13.16 o
   4   2   9      205.27      198.66     12.41 o
   5   2   9       36.40       45.53      7.89 o
   6   2   9      366.16      390.28     32.37 o
   7   2   9       25.48       26.92      5.25 o
  -6   3   9      167.72      151.72     17.03 o
  -5   3   9      280.86      250.28     40.14 o
  -4   3   9      105.72      113.86     20.68 o
  -3   3   9       92.07       83.47      5.18 o
  -2   3   9      471.28      507.41     19.65 o
  -1   3   9      415.70      456.46     17.65 o
   0   3   9       32.35       38.55      5.13 o
   1   3   9       12.05       12.74      2.79 o
   2   3   9     4925.02     5317.36    191.58 o
   3   3   9      625.32      610.59     27.56 o
   4   3   9        0.29       -1.81      4.23 o
   5   3   9      224.50      235.13     32.25 o
   6   3   9      599.91      598.92     51.65 o
   7   3   9        4.31       -1.64     11.17 o
  -6   4   9       63.91       91.18     14.15 o
  -5   4   9      402.29      457.09     33.25 o
  -4   4   9      144.39      144.87     14.93 o
  -3   4   9        0.30        1.27      1.32 o
  -2   4   9       75.19       79.57      4.61 o
  -1   4   9       52.97       49.78      3.24 o
   0   4   9      144.84      155.55      7.75 o
   1   4   9      207.54      190.63     10.12 o
   2   4   9      122.78      121.72      8.29 o
   3   4   9      376.01      380.75     20.94 o
   4   4   9      170.09      172.83     10.75 o
   5   4   9        0.03        2.11      6.47 o
   6   4   9        7.62       -0.38     10.22 o
   7   4   9        4.37        1.36      8.91 o
  -6   5   9        0.07        4.72      5.69 o
  -5   5   9        0.54       -2.49      5.46 o
  -4   5   9        0.80       -0.42      7.14 o
  -3   5   9        4.21        5.22      1.50 o
  -2   5   9      406.35      433.24     17.69 o
  -1   5   9       80.71       78.70      4.56 o
   0   5   9        2.80        4.91      1.85 o
   1   5   9       16.30       13.57      2.86 o
   2   5   9      182.43      193.94     10.18 o
   3   5   9       72.25       86.00      6.74 o
   4   5   9        0.83       -7.53      5.68 o
   5   5   9      188.11      253.13     23.31 o
   6   5   9      161.75      168.83     29.78 o
   7   5   9        2.49        2.03      7.99 o
  -5   6   9       25.46       33.27      6.94 o
  -4   6   9      102.92      151.66     16.85 o
  -3   6   9       84.15       69.99      6.21 o
  -2   6   9       29.87       33.43      2.71 o
  -1   6   9       20.23       14.26      2.25 o
   0   6   9       84.25       76.00      5.61 o
   1   6   9       76.78       75.74      5.30 o
   2   6   9      133.76      118.42      8.20 o
   3   6   9        7.15        9.64      5.06 o
   4   6   9        6.10        0.20      8.86 o
   5   6   9       15.11       19.57     10.44 o
   6   6   9       62.83       73.81     14.37 o
  -4   7   9      283.43      288.66     29.33 o
  -3   7   9     1018.13     1062.63     61.95 o
  -2   7   9      491.78      477.10     28.17 o
  -1   7   9      286.52      270.95     15.72 o
   0   7   9      380.34      377.24     19.44 o
   1   7   9      703.62      683.37     35.13 o
   2   7   9      104.42      116.89      9.89 o
   3   7   9        4.72        3.46      5.52 o
   4   7   9       50.21       31.57      7.86 o
   5   7   9       24.77       29.89      8.22 o
   6   7   9       80.21      104.42     22.61 o
  -4   8   9       25.48       34.71     15.34 o
  -3   8   9       69.92       72.55     11.65 o
  -2   8   9      132.75      117.06     14.69 o
  -1   8   9       19.60       34.86     34.58 o
   0   8   9       25.13       27.12      4.47 o
   1   8   9      117.61      126.46     13.99 o
   2   8   9      133.68      141.95     13.90 o
   3   8   9       16.39       16.17     18.15 o
   4   8   9      182.13      164.61     17.44 o
   5   8   9      149.18      146.76     16.01 o
  -2   9   9        6.60        0.21      5.82 o
  -1   9   9       10.47       13.67      7.82 o
   0   9   9       31.65       24.64     10.87 o
   1   9   9       31.80       32.42      6.28 o
   2   9   9       18.26       21.22     11.38 o
   3   9   9       45.67       40.52     10.64 o
   4   9   9        1.46        5.18     10.31 o
   0  10   9       12.56       21.35     16.15 o
   1  10   9       96.12       79.65     12.87 o
  -2  -8  10      215.69      212.61     20.89 o
  -1  -8  10       38.32       29.06     15.39 o
   0  -8  10        3.66        0.29      8.05 o
   1  -8  10       70.10       85.82     10.37 o
   2  -8  10        7.03        8.36     11.36 o
  -3  -7  10       93.02       98.69     12.07 o
  -2  -7  10       25.28       36.38      6.99 o
  -1  -7  10      149.49      174.01     16.91 o
   0  -7  10      147.02      133.46     13.26 o
   1  -7  10        8.72       -2.27      6.08 o
   2  -7  10       25.51       36.98      8.43 o
   3  -7  10       14.34       31.97     11.32 o
   4  -7  10       78.37       76.13     16.00 o
  -4  -6  10        4.70       12.82      7.71 o
  -3  -6  10       58.39       57.81      8.36 o
  -2  -6  10        2.60        8.81      4.95 o
  -1  -6  10      315.43      247.00     18.46 o
   0  -6  10      172.49      199.27     15.08 o
   1  -6  10      158.41      160.62     15.57 o
   2  -6  10      431.88      457.79     31.56 o
   3  -6  10        6.17        4.70      8.53 o
   4  -6  10       37.38       27.18      9.02 o
   5  -6  10       29.35       19.86      7.99 o
  -5  -5  10      145.18      175.67     20.30 o
  -4  -5  10       38.32       27.07      8.39 o
  -3  -5  10        4.16       -0.47      4.95 o
  -2  -5  10      555.13      534.40     26.53 o
  -1  -5  10       31.43       29.59      4.80 o
   0  -5  10        2.37       -0.16      3.70 o
   1  -5  10      351.94      337.61     26.93 o
   2  -5  10     2148.83     2328.58    154.02 o
   3  -5  10       29.07       21.09      5.90 o
   4  -5  10       40.26       48.96     15.51 o
   5  -5  10      545.13      497.62     48.22 o
  -5  -4  10      277.04      289.30     31.30 o
  -4  -4  10      156.22      135.81     18.53 o
  -3  -4  10       18.73       16.70      4.84 o
  -2  -4  10      130.28      126.44      8.94 o
  -1  -4  10       74.92       75.09      6.82 o
   0  -4  10        9.51        4.04      3.95 o
   1  -4  10        0.08       -3.98      3.82 o
   2  -4  10        4.82       11.62      7.22 o
   3  -4  10      140.31      136.62     12.65 o
   4  -4  10      138.77      139.47     15.28 o
   5  -4  10       23.56        8.06      5.90 o
   6  -4  10        6.18       -0.25      6.12 o
  -6  -3  10       63.17       54.31     11.21 o
  -5  -3  10        0.29       -5.92      5.21 o
  -4  -3  10        8.80       11.30      5.21 o
  -3  -3  10        0.36        2.33      3.37 o
  -2  -3  10      637.41      660.89     38.45 o
  -1  -3  10       64.63       71.61      7.84 o
   0  -3  10       10.97       11.87      5.20 o
   1  -3  10      540.35      564.71     29.29 o
   2  -3  10       20.16       29.06      6.24 o
   3  -3  10       22.29       18.79      6.65 o
   4  -3  10        6.15        6.12      6.16 o
   5  -3  10      193.58      199.84     17.07 o
   6  -3  10      152.56      146.57     16.88 o
  -6  -2  10       91.71      104.18     35.30 o
  -5  -2  10       20.49       15.97      8.97 o
  -4  -2  10        0.68       -1.99      5.67 o
  -3  -2  10       13.20       12.64      3.55 o
  -2  -2  10      116.63      115.11      6.64 o
  -1  -2  10       38.37       32.62      4.04 o
   0  -2  10      122.49      141.61      7.88 o
   1  -2  10      110.65      131.96      9.67 o
   2  -2  10       78.70       82.44      7.58 o
   3  -2  10        3.98        4.33      5.21 o
   4  -2  10      159.97      184.16     19.93 o
   5  -2  10       14.38       15.26      4.82 o
   6  -2  10        0.48       -1.99     10.03 o
   7  -2  10        2.54      -11.19      8.51 o
  -6  -1  10      275.27      255.56     31.77 o
  -5  -1  10       50.20       55.03     12.14 o
  -4  -1  10      986.87      947.75     51.80 o
  -3  -1  10     1850.24     1962.54     82.90 o
  -2  -1  10        1.88        5.53      2.65 o
  -1  -1  10        6.49        5.76      2.56 o
   0  -1  10      658.73      647.00     27.51 o
   1  -1  10      893.81      939.04     38.25 o
   2  -1  10      360.69      372.26     22.15 o
   3  -1  10        1.22        3.35      5.39 o
   4  -1  10      166.58      162.83     11.89 o
   5  -1  10       16.49       16.26      4.14 o
   6  -1  10       10.96       17.33      5.48 o
   7  -1  10      371.94      429.39     32.69 o
  -6   0  10       69.31       66.03     13.69 o
  -5   0  10       11.93        4.24      4.67 o
  -4   0  10        0.11        1.59      2.21 o
  -3   0  10      689.61      714.49     51.77 o
  -2   0  10      384.13      399.28     18.84 o
  -1   0  10       99.31      107.76      7.42 o
   0   0  10      281.95      273.96     13.55 o
   1   0  10       34.01       33.19      4.09 o
   2   0  10       44.99       23.75      5.69 o
   3   0  10        0.96       -0.47      4.20 o
   4   0  10       80.38       97.99      8.45 o
   5   0  10      526.69      543.25     36.07 o
   6   0  10      111.46      120.71     21.75 o
   7   0  10       57.05       66.22     15.52 o
  -6   1  10        0.01       -5.71      6.94 o
  -5   1  10       15.50       18.40      5.95 o
  -4   1  10      103.57      105.23      6.55 o
  -3   1  10      159.48      164.86      9.41 o
  -2   1  10      236.20      212.44     12.24 o
  -1   1  10      120.77      121.77      9.33 o
   0   1  10       71.14       67.30      5.55 o
   1   1  10       76.76       73.89      5.78 o
   2   1  10       17.58       14.93      5.91 o
   3   1  10       65.26       65.42      7.58 o
   4   1  10       14.01       13.56      5.71 o
   5   1  10        0.38       -1.54      2.66 o
   6   1  10        0.73       10.75      7.60 o
   7   1  10      109.90      103.58     14.31 o
  -6   2  10      180.92      195.75     20.59 o
  -5   2  10       92.35       83.40     14.62 o
  -4   2  10       84.55       88.30      8.08 o
  -3   2  10        1.24        1.83      1.83 o
  -2   2  10      202.41      189.03      9.84 o
  -1   2  10       11.60        9.72      2.61 o
   0   2  10      311.17      312.39     14.60 o
   1   2  10      282.35      283.61     15.80 o
   2   2  10      130.16      146.40     10.13 o
   3   2  10        3.05       11.32      5.13 o
   4   2  10        8.95        9.05      5.31 o
   5   2  10        0.49       -1.15      6.86 o
   6   2  10        0.84       -5.92     11.68 o
   7   2  10       38.59       35.51      9.88 o
  -6   3  10       13.27       17.35      6.72 o
  -5   3  10      166.07      173.26     17.27 o
  -4   3  10       30.69       38.42      7.24 o
  -3   3  10       54.34       50.47      4.80 o
  -2   3  10       99.05       91.42      5.34 o
  -1   3  10        0.01        4.18      2.42 o
   0   3  10        0.24        4.81      2.65 o
   1   3  10        2.64        3.78      3.12 o
   2   3  10       56.15       51.15      7.84 o
   3   3  10      147.19      167.76     12.77 o
   4   3  10      430.47      488.19     35.74 o
   5   3  10      103.75       63.32     14.50 o
   6   3  10       88.02       92.77     13.67 o
   7   3  10       28.22       24.10      9.51 o
  -5   4  10      129.35      143.09     16.51 o
  -4   4  10       32.09       35.61      6.97 o
  -3   4  10      323.52      327.04     16.59 o
  -2   4  10      270.25      247.04     12.84 o
  -1   4  10        2.00        3.15      2.95 o
   0   4  10       31.00       40.27      4.69 o
   1   4  10       19.88       18.11      4.30 o
   2   4  10      260.07      236.04     13.49 o
   3   4  10        0.97        1.64      4.98 o
   4   4  10        0.50       -1.81      4.83 o
   5   4  10      104.94      123.55     24.80 o
   6   4  10        6.83       15.99     11.31 o
  -5   5  10        8.40        1.32      4.89 o
  -4   5  10        0.12       -2.58      4.13 o
  -3   5  10       80.44       69.72      7.87 o
  -2   5  10       96.74       91.06      6.80 o
  -1   5  10      117.27      104.13      6.45 o
   0   5  10      513.11      536.49     26.70 o
   1   5  10      144.87      150.71      8.08 o
   2   5  10       33.48       28.30      4.90 o
   3   5  10        6.23       11.50      4.81 o
   4   5  10       72.59       66.23     12.15 o
   5   5  10       73.67       87.58     13.76 o
   6   5  10        2.79       17.39     10.47 o
  -4   6  10       30.59       42.93     10.18 o
  -3   6  10      307.48      287.46     18.18 o
  -2   6  10       41.66       32.18      4.61 o
  -1   6  10        6.25        7.00      2.64 o
   0   6  10        4.14        5.19      2.98 o
   1   6  10        2.62        1.40      3.14 o
   2   6  10        9.15       11.54      5.52 o
   3   6  10      246.53      233.37     23.76 o
   4   6  10       65.32       35.57      8.83 o
   5   6  10        6.22       10.16     10.22 o
  -4   7  10      185.76      192.16     33.63 o
  -3   7  10        2.20       25.40     15.16 o
  -2   7  10       92.18      103.93     14.12 o
  -1   7  10        2.40       -9.65      9.35 o
   0   7  10       77.22       73.22      6.50 o
   1   7  10       36.68       47.06      6.80 o
   2   7  10       71.97       71.97      9.50 o
   3   7  10       36.51       36.17      9.06 o
   4   7  10       47.45       47.52     16.14 o
   5   7  10        4.75        8.34      8.44 o
  -2   8  10       12.07        4.38      5.96 o
  -1   8  10      205.11      222.66     30.38 o
   0   8  10        0.04       -0.57      6.22 o
   1   8  10       58.90       18.88     13.60 o
   2   8  10       39.37       41.60     12.02 o
   3   8  10       12.32       27.50     10.76 o
   4   8  10      408.53      380.03     33.43 o
   0   9  10        9.38        8.66      8.48 o
   1   9  10        3.42        3.35      7.53 o
   2   9  10       26.57        3.93      8.91 o
  -2  -7  11       36.59       28.54      8.20 o
  -1  -7  11        5.78        5.75     13.35 o
   0  -7  11        9.08       17.34      9.54 o
   1  -7  11        1.89        6.80      6.90 o
   2  -7  11        0.01        6.97      6.42 o
  -3  -6  11      148.41      136.43     15.20 o
  -2  -6  11       25.35       17.54      6.97 o
  -1  -6  11       23.82       27.89     12.17 o
   0  -6  11      193.38      200.22     20.71 o
   1  -6  11      106.93      132.22     12.63 o
   2  -6  11        7.70       21.06      8.25 o
   3  -6  11       16.75       47.57     10.58 o
  -4  -5  11       36.01       41.98      8.12 o
  -3  -5  11        2.01       15.07      8.31 o
  -2  -5  11        0.16        3.14      5.06 o
  -1  -5  11       71.86       65.25      8.19 o
   0  -5  11       57.04       57.70      6.86 o
   1  -5  11       67.08       69.51     12.11 o
   2  -5  11        2.37       -2.11      6.84 o
   3  -5  11        4.92       -1.47      5.39 o
   4  -5  11      157.49      180.87     18.23 o
  -4  -4  11       15.80       25.06      7.05 o
  -3  -4  11      316.25      317.62     29.57 o
  -2  -4  11       53.46       45.51      8.83 o
  -1  -4  11       18.11       18.37      5.23 o
   0  -4  11        0.01       -1.57      3.41 o
   1  -4  11        2.82        7.00      5.53 o
   2  -4  11      258.17      233.77     22.67 o
   3  -4  11        0.65        0.36      7.08 o
   4  -4  11       17.13       14.85      6.92 o
   5  -4  11        0.01       -1.03      5.46 o
  -5  -3  11       47.49       40.34      8.91 o
  -4  -3  11      101.48      106.22     15.98 o
  -3  -3  11        9.24       -6.47      5.32 o
  -2  -3  11       80.16       75.02      6.81 o
  -1  -3  11       50.30       42.66      5.95 o
   0  -3  11      413.79      429.99     26.39 o
   1  -3  11      386.08      378.01     21.48 o
   2  -3  11       44.56       41.19      5.87 o
   3  -3  11      188.80      180.16     15.72 o
   4  -3  11        7.19        6.29      8.84 o
   5  -3  11       15.66       16.12      8.06 o
  -5  -2  11       18.90       22.51     11.75 o
  -4  -2  11       11.90       15.30      6.40 o
  -3  -2  11      143.08      128.99     13.03 o
  -2  -2  11        0.28        3.64      3.33 o
  -1  -2  11      174.43      181.68     12.59 o
   0  -2  11       40.47       44.90      4.98 o
   1  -2  11        0.22        7.57      2.88 o
   2  -2  11       66.25       73.11     10.97 o
   3  -2  11      205.09      229.27     18.46 o
   4  -2  11       46.72       50.83      9.94 o
   5  -2  11       38.96       30.55      9.61 o
   6  -2  11       37.78       28.26     15.02 o
  -5  -1  11       42.38       21.58     11.65 o
  -4  -1  11      612.91      589.61     62.27 o
  -3  -1  11        3.43       12.44      5.31 o
  -2  -1  11      166.72      141.19     13.38 o
  -1  -1  11       31.36       34.35      4.62 o
   0  -1  11       14.73       14.56      3.37 o
   1  -1  11       70.44       74.44      7.96 o
   2  -1  11       11.28       15.56      5.34 o
   3  -1  11      120.78      104.94     26.63 o
   4  -1  11      196.99      182.65     17.32 o
   5  -1  11       44.30       18.46      8.13 o
   6  -1  11       28.82       27.42     11.71 o
  -5   0  11       27.95       25.60      6.25 o
  -4   0  11       36.64       39.65      7.26 o
  -3   0  11        3.57        1.24      7.79 o
  -2   0  11       53.15       55.05      6.41 o
  -1   0  11      534.71      551.57     34.63 o
   0   0  11      199.35      199.04     18.18 o
   1   0  11        0.54        2.20      6.28 o
   2   0  11      159.69      159.34     11.15 o
   3   0  11       27.45       27.32      6.42 o
   4   0  11      182.92      177.75     19.44 o
   5   0  11        6.92        6.34      7.73 o
   6   0  11       74.08       71.50     20.01 o
  -5   1  11       26.67       25.57      9.05 o
  -4   1  11       24.32       16.85      4.58 o
  -3   1  11      204.86      207.87     22.84 o
  -2   1  11       20.06       15.03      2.63 o
  -1   1  11       53.91       46.29      9.29 o
   0   1  11      224.34      229.66     17.45 o
   1   1  11       40.96       32.65      5.29 o
   2   1  11       86.44       98.62      9.13 o
   3   1  11      145.67      144.88     15.74 o
   4   1  11      122.34      111.03     11.36 o
   5   1  11       21.94       37.12      8.57 o
   6   1  11        3.19        2.04      9.76 o
  -5   2  11      204.63      190.31     48.09 o
  -4   2  11      301.31      292.16     26.13 o
  -3   2  11       15.25        9.25      5.72 o
  -2   2  11       55.89       65.46      7.04 o
  -1   2  11        0.94        2.08      3.95 o
   0   2  11      125.97      109.21      9.19 o
   1   2  11        8.33        8.03      3.99 o
   2   2  11      114.55      115.25      9.56 o
   3   2  11      242.91      261.59     19.12 o
   4   2  11        0.18        7.96      5.75 o
   5   2  11        0.92       24.28     23.70 o
   6   2  11        0.62       10.47     11.30 o
  -5   3  11       43.27       31.34     15.98 o
  -4   3  11       15.24       24.52     12.00 o
  -3   3  11       78.12       64.30      9.29 o
  -2   3  11      230.08      219.78     15.82 o
  -1   3  11       58.66       70.59     11.05 o
   0   3  11       75.56       74.88      7.11 o
   1   3  11       99.48      120.33     10.47 o
   2   3  11       17.50       13.40      5.04 o
   3   3  11        5.22       -5.53      5.05 o
   4   3  11      178.23      161.24     14.83 o
   5   3  11       94.17       88.04     15.39 o
   6   3  11       65.85       49.36     15.39 o
  -5   4  11       29.94       15.57     10.86 o
  -4   4  11       95.48       97.91     17.81 o
  -3   4  11       66.40       54.55      7.60 o
  -2   4  11        0.07       -2.04      5.29 o
  -1   4  11      314.87      256.95     17.31 o
   0   4  11       90.81       99.72      6.47 o
   1   4  11       13.06       12.36      4.35 o
   2   4  11       13.26        4.79      6.20 o
   3   4  11       68.65       69.89      8.47 o
   4   4  11        0.03        5.22      5.82 o
   5   4  11        0.61      -13.15      8.77 o
   6   4  11       15.03       17.04     16.08 o
  -4   5  11       38.11       19.85      9.55 o
  -3   5  11        5.72        9.08      5.28 o
  -2   5  11       40.01       21.04      6.70 o
  -1   5  11      527.65      481.56     33.88 o
   0   5  11       79.45       86.35      8.33 o
   1   5  11       86.52       80.38      6.94 o
   2   5  11     1031.22     1033.45     59.27 o
   3   5  11      206.62      215.27     22.13 o
   4   5  11       25.54       58.82     16.40 o
   5   5  11        2.53       15.22      8.65 o
  -3   6  11       75.23       78.82     17.10 o
  -2   6  11        0.71        6.37      5.99 o
  -1   6  11       11.30        7.99      5.04 o
   0   6  11        1.12        3.11      6.32 o
   1   6  11       54.11       47.55      9.45 o
   2   6  11       29.87       30.54      6.68 o
   3   6  11       10.09        5.19      7.15 o
   4   6  11       33.09       26.90     24.29 o
  -2   7  11      184.15      191.99     25.90 o
  -1   7  11      100.36       98.49     11.16 o
   0   7  11        4.92       -4.78      9.61 o
   1   7  11       26.15       22.35      6.20 o
   2   7  11       53.50       64.79     11.61 o
   3   7  11       13.61       21.19      9.03 o
   4   7  11       22.64       19.71     11.78 o
   0   8  11        0.16       -4.18     11.42 o
   1   8  11      230.69      211.76     24.47 o
   2   8  11        0.40       39.11     17.68 o
  -1  -6  12       86.36       92.72     10.88 o
   0  -6  12        6.24        8.05      6.10 o
   1  -6  12        2.69       -8.39      7.00 o
  -2  -5  12      273.65      265.26     29.64 o
  -1  -5  12        0.54        1.12      5.07 o
   0  -5  12        3.95       11.92      9.37 o
   1  -5  12      249.00      276.83     35.85 o
   2  -5  12       42.36       25.77      8.38 o
   3  -5  12      223.02      218.96     19.09 o
  -3  -4  12        4.36      -11.34      7.56 o
  -2  -4  12        3.61        1.12      5.23 o
  -1  -4  12      171.73      172.53     17.36 o
   0  -4  12       87.74      106.01     15.47 o
   1  -4  12        0.02        6.66     12.45 o
   2  -4  12        0.01        4.50      6.83 o
   3  -4  12       11.73        9.43      9.53 o
   4  -4  12       43.22       44.37     14.88 o
  -4  -3  12       14.54       10.69      7.37 o
  -3  -3  12       96.78       75.06     17.34 o
  -2  -3  12      253.12      285.31     31.24 o
  -1  -3  12       48.40       38.45      6.62 o
   0  -3  12       61.80       47.52     11.05 o
   1  -3  12        0.31        3.73      5.35 o
   2  -3  12      928.17     1015.65     76.50 o
   3  -3  12        0.05        0.11      6.52 o
   4  -3  12       27.73       16.16      7.69 o
  -4  -2  12      116.06       75.87     14.52 o
  -3  -2  12      177.84      200.25     17.37 o
  -2  -2  12       32.48       45.65      9.42 o
  -1  -2  12       11.41       10.13      5.04 o
   0  -2  12       71.49       94.84     15.97 o
   1  -2  12       15.88        8.18      5.54 o
   2  -2  12       34.70       27.54      8.26 o
   3  -2  12       19.59       12.85      7.30 o
   4  -2  12       82.54       84.58     12.27 o
   5  -2  12      150.38      157.21     14.87 o
  -4  -1  12      103.40       88.23     13.43 o
  -3  -1  12       30.82       28.09      8.25 o
  -2  -1  12       99.93       83.34     15.16 o
  -1  -1  12      347.94      349.87     31.56 o
   0  -1  12        0.41        4.92      6.92 o
   1  -1  12        1.84        9.61      4.52 o
   2  -1  12        0.59        0.32      5.69 o
   3  -1  12        1.78       -5.55      5.24 o
   4  -1  12        0.14       -0.92      8.36 o
   5  -1  12        0.38       -7.11      9.49 o
  -4   0  12        7.02        0.31      4.46 o
  -3   0  12      338.71      318.05     29.59 o
  -2   0  12       95.44       86.92     10.01 o
  -1   0  12       28.18       28.27      5.85 o
   0   0  12       11.69       11.01      4.83 o
   1   0  12      603.17      587.06     46.08 o
   2   0  12       85.18      117.02     11.87 o
   3   0  12       22.80       12.97      6.82 o
   4   0  12        0.28       -3.65      6.36 o
   5   0  12       15.50       -0.91     11.78 o
  -4   1  12      280.20      271.45     24.97 o
  -3   1  12       69.96       69.44      9.01 o
  -2   1  12        6.13        9.08      6.84 o
  -1   1  12        0.13        2.80      5.03 o
   0   1  12       32.12       18.60      7.39 o
   1   1  12        9.95        2.19      4.02 o
   2   1  12       20.48       25.66      6.40 o
   3   1  12        0.03       -0.92      4.65 o
   4   1  12      315.25      347.40     27.23 o
   5   1  12       30.24       41.04      9.66 o
  -4   2  12        1.54        7.94     14.46 o
  -3   2  12      336.38      354.10     40.00 o
  -2   2  12      234.96      201.99     24.89 o
  -1   2  12        2.40        2.84      6.42 o
   0   2  12       57.21       53.92      6.79 o
   1   2  12        2.65       -1.34      3.58 o
   2   2  12      130.37      133.67     10.80 o
   3   2  12       28.00       29.06      8.63 o
   4   2  12        4.32        0.04      5.50 o
   5   2  12      100.68      115.43     12.12 o
  -4   3  12       15.83       -0.10     17.31 o
  -3   3  12        0.27        7.16      4.68 o
  -2   3  12       34.51       29.27      8.25 o
  -1   3  12       16.98       18.76      6.23 o
   0   3  12      206.66      224.13     18.17 o
   1   3  12      256.53      256.04     19.88 o
   2   3  12        0.14        7.60      4.94 o
   3   3  12      217.60      218.95     17.69 o
   4   3  12       61.08       51.96      8.12 o
   5   3  12      165.43      185.27     20.62 o
  -3   4  12       23.58       13.51      5.94 o
  -2   4  12      176.10      141.38     20.20 o
  -1   4  12      101.51       88.16     13.78 o
   0   4  12      176.92      197.82     14.22 o
   1   4  12        2.59        4.19     12.37 o
   2   4  12      216.31      181.70     15.81 o
   3   4  12     1504.35     1421.52     83.17 o
   4   4  12      115.88       80.44     10.13 o
  -3   5  12       90.01       76.12     12.01 o
  -2   5  12       21.25       12.28      7.78 o
  -1   5  12       44.76       56.16     25.55 o
   0   5  12        0.10       -5.11      5.55 o
   1   5  12       47.27       51.97      9.17 o
   2   5  12      300.78      344.81     26.65 o
   3   5  12        2.34        5.89      6.17 o
   4   5  12       75.07       70.09     12.05 o
  -2   6  12        5.74       -5.76      6.61 o
  -1   6  12       44.46       48.81     12.93 o
   0   6  12       15.05        7.32      5.81 o
   1   6  12        1.15       -3.28      5.45 o
   2   6  12        1.78        2.99      5.92 o
   3   6  12       39.83       49.04      9.74 o
   1   7  12        7.18        4.09      6.91 o
  -1  -4  13      179.24      144.38     20.12 o
   0  -4  13        2.48       11.07      6.58 o
   1  -4  13       36.71       33.27      8.10 o
  -2  -3  13       28.89       27.60     24.73 o
  -1  -3  13       15.21       15.26      7.40 o
   0  -3  13       31.41       38.21     12.59 o
   1  -3  13        5.43        5.26      5.86 o
   2  -3  13       12.90       18.75      7.21 o
   3  -3  13       33.74       25.54      9.72 o
  -2  -2  13       12.77       18.82      7.82 o
  -1  -2  13      223.69      257.40     22.85 o
   0  -2  13       76.75       75.77     10.58 o
   1  -2  13       32.63       17.19     10.46 o
   2  -2  13      159.55      125.83     15.07 o
   3  -2  13        6.03       14.35      6.72 o
  -3  -1  13        1.51        6.59      6.96 o
  -2  -1  13      126.13      113.73     15.66 o
  -1  -1  13        9.33        4.21     10.88 o
   0  -1  13       13.49       18.53      7.68 o
   1  -1  13       71.95       55.67      7.61 o
   2  -1  13        5.43       10.11      5.80 o
   3  -1  13       34.53       39.39      9.07 o
   4  -1  13       30.47       59.89     10.33 o
  -3   0  13     1124.57      992.11     94.76 o
  -2   0  13      529.86      578.55     44.40 o
  -1   0  13        1.63        1.11     13.59 o
   0   0  13        2.33       -4.44      5.44 o
   1   0  13      651.77      688.87     56.02 o
   2   0  13       75.44       70.85     10.04 o
   3   0  13      125.82      155.71     16.36 o
   4   0  13        0.76       20.96      9.68 o
  -3   1  13       22.05        9.00      6.08 o
  -2   1  13      177.63      190.31     21.07 o
  -1   1  13      212.04      215.43     34.22 o
   0   1  13        0.03        4.54      6.46 o
   1   1  13       51.80       48.80      8.17 o
   2   1  13       20.50       10.67      5.24 o
   3   1  13       30.49       57.04      8.22 o
   4   1  13       20.13       27.10      7.97 o
  -3   2  13      180.83      196.55     34.96 o
  -2   2  13        0.17        3.67     13.08 o
  -1   2  13       47.98       45.77     13.98 o
   0   2  13       43.32       52.74     17.30 o
   1   2  13        9.58       16.90      5.90 o
   2   2  13       12.08        5.05     10.20 o
   3   2  13       37.32       39.86      9.00 o
   4   2  13        2.64        6.77      6.26 o
  -2   3  13        0.17       -3.22      7.62 o
  -1   3  13       75.19       87.46     11.80 o
   0   3  13       84.68      133.71     19.88 o
   1   3  13        1.77       -1.50     17.34 o
   2   3  13       25.34       32.12      6.62 o
   3   3  13       79.53       80.68      9.55 o
  -2   4  13        0.01       -1.42      3.88 o
  -1   4  13       44.69       34.13      8.03 o
   0   4  13       18.65       20.56      7.95 o
   1   4  13       28.50       37.14     15.11 o
   2   4  13        0.02        3.54      7.13 o
   3   4  13       77.62       66.25      8.76 o
   0   5  13        1.60        1.89     19.26 o
   1   5  13        6.37       -2.51      7.52 o
   0   0  14        1.16        2.32      7.67 o
   1   0  14       28.62       15.25      8.14 o
   0   1  14       86.14       91.41     12.63 o
   1   1  14       86.96       66.85     23.67 o
 
